# Supplementary material for: Loss of Runx1 Induces Granulosa Cell Defects and Development of Ovarian Tumors in the Mouse
Source: Int J Mol Sci. 2022 Nov 21;23(22):14442. doi: 10.3390/ijms232214442 (PMC9697285; doi:10.3390/ijms232214442)
Supplement: Supplementary file 1 [file ijms-23-14442-s001.zip]

Archive with 2 entries (2 files):
- Dataset S1 RNA-seq analysis.xlsx
- ijms-1948124-supplementary figures.pptx
