# Supplementary material for: Loss of Runx1 Induces Granulosa Cell Defects and Development of Ovarian Tumors in the Mouse
Source: Int J Mol Sci. 2022 Nov 21;23(22):14442. doi: 10.3390/ijms232214442 (PMC9697285; doi:10.3390/ijms232214442)
Supplement: Supplementary file 1 [file ijms-23-14442-s001.zip › Dataset S1 RNA-seq analysis.xlsx]

## Sheet: two_groups.DESeq2_results_allge
Gene Symbol	01_Runx1-4m-WT1	02_Runx1-4m-WT2	03_Runx1-4m-WT3	04_Runx1-4m-WT4	05_Runx1-4m-WT5	06_Runx1-4m-WT6	07_Runx1-4m-KO1	08_Runx1-4m-KO2	09_Runx1-4m-KO3	10_Runx1-4m-KO4	11_Runx1-4m-KO5	12_Runx1-4m-KO6	shrunkenLog2FC KO/WT	padj WT-KO	Chr	Start	End	Strand	Length	Gene ID
Nr6a1	408	513	534	436	376	490	1596	1433	1491	1431	1683	1387	1.6	1.55498e-64	chr2;chr2;chr2;chr2;chr2;chr2;chr2;chr2;chr2;chr2;chr2;chr2	38723374;38729483;38731046;38738887;38740380;38742807;38748836;38760187;38784393;38872595;38885196;38926118	38727915;38729635;38731167;38739141;38740607;38742961;38748891;38760429;38784515;38872639;38885237;38926461	-;-;-;-;-;-;-;-;-;-;-;-	6308	14536
Tdh	5	12	3	14	6	8	68	68	77	63	53	64	2.02	1.73092e-29	chr14;chr14;chr14;chr14;chr14;chr14;chr14;chr14;chr14	63492347;63493742;63494357;63495720;63495990;63496945;63497598;63500121;63508710	63492846;63494011;63494447;63495892;63496139;63497015;63497640;63500320;63509092	-;-;-;-;-;-;-;-;-	1881	58865
Eya4	15	33	33	32	32	17	123	180	121	167	197	192	1.87	5.0432e-27	chr10;chr10;chr10;chr10;chr10;chr10;chr10;chr10;chr10;chr10;chr10;chr10;chr10;chr10;chr10;chr10;chr10;chr10;chr10	23104168;23109832;23111560;23113910;23116553;23116820;23123852;23138191;23139961;23151932;23155920;23157252;23157512;23159088;23163394;23172999;23226802;23323048;23349762	23106288;23109932;23111681;23114024;23116713;23116878;23123941;23138274;23140097;23152097;23155999;23157395;23157654;23159154;23163486;23173123;23226851;23323146;23349903	-;-;-;-;-;-;-;-;-;-;-;-;-;-;-;-;-;-;-	4099	14051
Trpv6	71	81	87	107	53	72	9	14	21	10	15	8	-1.73	1.07584e-20	chr6;chr6;chr6;chr6;chr6;chr6;chr6;chr6;chr6;chr6;chr6;chr6;chr6;chr6;chr6	41620619;41621678;41622816;41623793;41624195;41624582;41624755;41625135;41625425;41626058;41626480;41626877;41627352;41627621;41635983	41621359;41621784;41623084;41623859;41624360;41624658;41624841;41625347;41625571;41626230;41626578;41627014;41627474;41627718;41636405	-;-;-;-;-;-;-;-;-;-;-;-;-;-;-	2928	64177
Cdh1	528	649	597	921	454	656	150	175	225	224	224	179	-1.38	8.57842e-19	chr8;chr8;chr8;chr8;chr8;chr8;chr8;chr8;chr8;chr8;chr8;chr8;chr8;chr8;chr8;chr8	106603368;106604287;106649001;106653507;106653764;106656824;106657740;106658191;106659590;106660796;106661885;106663747;106664196;106665394;106666187;106668406	106603542;106604407;106649224;106653650;106653919;106656968;106657915;106658319;106659772;106661040;106662030;106663971;106664423;106665524;106666330;106670246	+;+;+;+;+;+;+;+;+;+;+;+;+;+;+;+	4413	12550
Myh14	272	269	170	226	178	162	51	42	41	64	77	38	-1.51	4.03416e-18	chr7;chr7;chr7;chr7;chr7;chr7;chr7;chr7;chr7;chr7;chr7;chr7;chr7;chr7;chr7;chr7;chr7;chr7;chr7;chr7;chr7;chr7;chr7;chr7;chr7;chr7;chr7;chr7;chr7;chr7;chr7;chr7;chr7;chr7;chr7;chr7;chr7;chr7;chr7;chr7	44605819;44606631;44608435;44611523;44613435;44613642;44614293;44615345;44616100;44621738;44622976;44624078;44624320;44624966;44625364;44627012;44628468;44628765;44629260;44629857;44630714;44631551;44632383;44632935;44633475;44634359;44637765;44638290;44638943;44639236;44641061;44643464;44652431;44653956;44655222;44655592;44657935;44658214;44660908;44665105	44606363;44606803;44608543;44611731;44613558;44613730;44614421;44615506;44616312;44621950;44623224;44624230;44624424;44625172;44625508;44627224;44628639;44628888;44629397;44630063;44630845;44631659;44632543;44633004;44633596;44634546;44637879;44638463;44639116;44639388;44641179;44643559;44652571;44654054;44655285;44655684;44658037;44658241;44661064;44665503	-;-;-;-;-;-;-;-;-;-;-;-;-;-;-;-;-;-;-;-;-;-;-;-;-;-;-;-;-;-;-;-;-;-;-;-;-;-;-;-	6376	71960
Gm19410	32	56	47	53	40	43	9	6	10	7	4	7	-1.64	6.34247e-18	chr8;chr8;chr8;chr8;chr8;chr8;chr8;chr8;chr8;chr8;chr8;chr8;chr8;chr8;chr8;chr8;chr8;chr8;chr8;chr8;chr8;chr8;chr8;chr8;chr8;chr8;chr8;chr8;chr8;chr8;chr8	35767634;35768962;35772465;35773525;35775631;35777918;35778617;35779847;35780322;35781467;35785710;35790442;35792557;35795468;35796167;35799151;35801843;35802208;35802528;35803431;35804475;35805083;35806708;35806997;35808859;35810237;35812324;35814717;35815311;35817311;35817963	35767652;35769075;35772704;35773638;35775750;35778043;35778820;35780015;35780490;35781692;35785934;35790753;35792769;35795650;35796382;35799398;35801872;35802337;35802712;35803617;35804693;35805266;35806909;35807161;35809405;35810362;35812434;35814953;35815788;35817410;35818047	+;+;+;+;+;+;+;+;+;+;+;+;+;+;+;+;+;+;+;+;+;+;+;+;+;+;+;+;+;+;+	5884	100502846
St14	150	241	199	211	115	216	57	71	61	51	54	41	-1.35	2.36186e-15	chr9;chr9;chr9;chr9;chr9;chr9;chr9;chr9;chr9;chr9;chr9;chr9;chr9;chr9;chr9;chr9;chr9;chr9;chr9	31088590;31090402;31091337;31095535;31096475;31096854;31097073;31097557;31100140;31100386;31102876;31103686;31106014;31106489;31106717;31107904;31108155;31108571;31131546	31090027;31090538;31091611;31095721;31096597;31096967;31097183;31097661;31100270;31100495;31102973;31103825;31106254;31106524;31106874;31107974;31108282;31108730;31131799	-;-;-;-;-;-;-;-;-;-;-;-;-;-;-;-;-;-;-	4017	19143
Lgals2	167	200	199	233	258	147	67	51	65	21	44	35	-1.43	7.43282e-14	chr15;chr15;chr15;chr15	78850860;78851264;78852270;78855472	78851150;78851423;78852352;78855529	-;-;-;-	592	107753
Hhatl	8	15	26	4	16	15	68	136	191	164	92	81	1.52	1.23691e-13	chr9;chr9;chr9;chr9;chr9;chr9;chr9;chr9;chr9;chr9;chr9;chr9;chr9	121784016;121784588;121785052;121788014;121788159;121788660;121788995;121789452;121789777;121790343;121790643;121790996;121792263	121784240;121784729;121785253;121788049;121788303;121788828;121789204;121789646;121789890;121790410;121790761;121791120;121792507	-;-;-;-;-;-;-;-;-;-;-;-;-	1995	74770
Klk1	150	64	107	123	150	113	22	29	25	45	34	22	-1.35	2.00791e-12	chr7;chr7;chr7;chr7;chr7	44225437;44227521;44228528;44228911;44229414	44225524;44227680;44228814;44229047;44229617	+;+;+;+;+	876	16612
Mybpc2	69	37	55	88	44	46	8	6	0	5	5	13	-1.42	1.1099e-11	chr7;chr7;chr7;chr7;chr7;chr7;chr7;chr7;chr7;chr7;chr7;chr7;chr7;chr7;chr7;chr7;chr7;chr7;chr7;chr7;chr7;chr7;chr7;chr7;chr7;chr7;chr7;chr7	44501699;44503637;44504999;44505236;44505566;44506052;44506808;44507035;44508231;44508969;44509534;44509731;44511809;44512092;44512461;44513668;44514849;44515926;44516143;44516383;44516811;44520333;44520739;44521675;44521980;44522321;44522831;44524571	44501842;44503823;44505135;44505395;44505705;44506247;44506896;44507202;44508365;44509157;44509638;44509890;44511948;44512121;44512567;44513833;44515021;44516031;44516267;44516515;44517004;44520392;44520787;44521792;44522128;44522407;44522908;44524669	-;-;-;-;-;-;-;-;-;-;-;-;-;-;-;-;-;-;-;-;-;-;-;-;-;-;-;-	3624	233199
Acsl6	43	25	24	28	23	22	108	80	72	81	68	78	1.19	1.57237e-11	chr11;chr11;chr11;chr11;chr11;chr11;chr11;chr11;chr11;chr11;chr11;chr11;chr11;chr11;chr11;chr11;chr11;chr11;chr11;chr11;chr11;chr11;chr11;chr11	54303824;54304204;54314903;54320152;54323241;54323990;54325066;54325561;54327115;54328402;54329920;54335052;54336936;54337071;54338412;54339000;54340497;54341759;54345176;54345878;54350558;54352022;54352991;54361060	54303922;54304333;54315207;54320372;54323355;54324054;54325167;54325660;54327293;54328434;54329971;54335125;54337013;54337148;54338546;54339134;54340592;54341831;54345264;54345994;54350701;54352123;54353062;54361539	+;+;+;+;+;+;+;+;+;+;+;+;+;+;+;+;+;+;+;+;+;+;+;+	3074	216739
Bnipl	24	53	47	65	44	57	8	11	13	7	13	7	-1.36	2.51714e-11	chr3;chr3;chr3;chr3;chr3;chr3;chr3;chr3;chr3;chr3	95241293;95242732;95242998;95244142;95244985;95245650;95248576;95249806;95250167;95250965	95241861;95242830;95243084;95244273;95245087;95245832;95248800;95249870;95250262;95251193	-;-;-;-;-;-;-;-;-;-	1788	171388
Cnksr1	36	71	56	71	48	63	8	11	23	12	16	9	-1.33	3.08502e-11	chr4;chr4;chr4;chr4;chr4;chr4;chr4;chr4;chr4;chr4;chr4;chr4;chr4;chr4;chr4;chr4;chr4;chr4;chr4;chr4;chr4	134228042;134228939;134229206;134229382;134229586;134230180;134230412;134232041;134232638;134232747;134232994;134233140;134233286;134233702;134233868;134234489;134234670;134235109;134235871;134236160;134238257	134228584;134229120;134229290;134229443;134229662;134230251;134230485;134232213;134232668;134232853;134233052;134233201;134233387;134233764;134233927;134234593;134234711;134235193;134236052;134236317;134238399	-;-;-;-;-;-;-;-;-;-;-;-;-;-;-;-;-;-;-;-;-	2467	194231
Fam198a	365	371	396	331	416	323	514	579	614	720	616	661	0.7	4.24261e-11	chr9;chr9;chr9;chr9;chr9	121950988;121964737;121976348;121977529;121978222	121951248;121965984;121976470;121977632;121980208	+;+;+;+;+	3723	245050
2610528J11Rik	15	15	17	13	13	17	3	0	1	0	1	1	-1.32	3.79547e-10	chr4;chr4;chr4	118527275;118529199;118529479	118527337;118529311;118530217	+;+;+	915	66451
Tcap	14	37	28	6	11	16	112	319	251	154	83	126	1.31	5.1463e-10	chr11;chr11	98383811;98384152	98383956;98384953	+;+	948	21393
Pcsk6	2420	2679	3712	2643	3270	3040	4259	6279	6444	5786	5871	5064	0.82	1.66483e-09	chr7;chr7;chr7;chr7;chr7;chr7;chr7;chr7;chr7;chr7;chr7;chr7;chr7;chr7;chr7;chr7;chr7;chr7;chr7;chr7;chr7;chr7	65862136;65910202;65927194;65927816;65929107;65931677;65952919;65959097;65962904;65968968;65970542;65980147;65983713;66025228;66025566;66031749;66033750;66035181;66038981;66043515;66047557;66048906	65862443;65910306;65927298;65927959;65929183;65931765;65953091;65959309;65963004;65969071;65970659;65980335;65983849;66025407;66025604;66031851;66033946;66035268;66039084;66043644;66047669;66050386	+;+;+;+;+;+;+;+;+;+;+;+;+;+;+;+;+;+;+;+;+;+	4298	18553
Grik3	1090	1602	2213	1540	1181	1517	3547	2652	3025	4155	3883	4150	1	3.15555e-09	chr4;chr4;chr4;chr4;chr4;chr4;chr4;chr4;chr4;chr4;chr4;chr4;chr4;chr4;chr4;chr4	125490831;125623481;125632268;125639281;125641544;125649679;125650448;125656288;125659689;125670553;125685994;125691095;125693962;125704333;125704955;125707897	125490945;125623657;125632525;125639462;125641597;125649852;125650591;125656395;125659802;125670756;125686217;125691213;125694179;125704555;125705205;125714173	+;+;+;+;+;+;+;+;+;+;+;+;+;+;+;+	8842	14807
Jam2	3308	2568	3343	2583	3471	2825	4940	4773	4401	4543	4348	5158	0.6	1.81284e-08	chr16;chr16;chr16;chr16;chr16;chr16;chr16;chr16;chr16;chr16	84774123;84801570;84806835;84809344;84812899;84815169;84816266;84818760;84821260;84822787	84774553;84801638;84806942;84809496;84813098;84815268;84816373;84818775;84821302;84826380	+;+;+;+;+;+;+;+;+;+	4822	67374
Prom2	30	28	26	22	18	34	7	5	8	1	8	6	-1.21	1.86379e-08	chr2;chr2;chr2;chr2;chr2;chr2;chr2;chr2;chr2;chr2;chr2;chr2;chr2;chr2;chr2;chr2;chr2;chr2;chr2;chr2;chr2;chr2;chr2;chr2	127526953;127528746;127529132;127529400;127530120;127530364;127530704;127531105;127531809;127532737;127534825;127535047;127535545;127536543;127536956;127537330;127538258;127538662;127539183;127539523;127539777;127539996;127540512;127541077	127528604;127528818;127529238;127529489;127530188;127530444;127530757;127531197;127531880;127532883;127534909;127535138;127535668;127536695;127537115;127537393;127538332;127538867;127539272;127539586;127539897;127540198;127540561;127541417	-;-;-;-;-;-;-;-;-;-;-;-;-;-;-;-;-;-;-;-;-;-;-;-	4266	192212
2310007B03Rik	15	24	16	26	15	20	1	2	6	1	2	5	-1.18	8.04809e-08	chr1;chr1;chr1;chr1;chr1;chr1;chr1	93151355;93152917;93154487;93155979;93159601;93160802;93160889	93152100;93153273;93154640;93156204;93160350;93160870;93160948	-;-;-;-;-;-;-	2362	71874
Tspan1	220	302	260	273	186	232	51	89	112	121	119	59	-1.04	8.37979e-08	chr4;chr4;chr4;chr4;chr4;chr4;chr4;chr4	116161881;116163307;116163628;116163862;116164067;116164319;116167008;116167466	116163035;116163390;116163780;116163960;116164141;116164525;116167072;116167598	-;-;-;-;-;-;-;-	1971	66805
Cldn7	65	45	39	42	17	54	10	12	5	8	9	2	-1.17	1.08726e-07	chr11;chr11;chr11;chr11;chr11	69964779;69965421;69966943;69967220;69967555	69964920;69966149;69967107;69967304;69967886	+;+;+;+;+	1453	53624
Marveld3	31	44	37	36	28	40	8	10	7	10	20	6	-1.12	1.5952e-07	chr8;chr8;chr8;chr8	109947909;109952909;109959713;109961716	109948662;109954741;109959840;109962205	-;-;-;-	3205	73608
Cdcp1	56	50	61	56	38	68	23	10	19	23	13	26	-1.05	2.42462e-07	chr9;chr9;chr9;chr9;chr9;chr9;chr9;chr9;chr9	123172285;123175735;123177688;123179985;123182165;123183457;123185053;123189921;123215828	123173926;123175819;123178053;123180365;123182386;123183825;123185415;123190130;123216038	-;-;-;-;-;-;-;-;-	3849	109332
Slc27a2	52	51	55	42	25	40	6	12	15	16	17	7	-1.11	2.76296e-07	chr2;chr2;chr2;chr2;chr2;chr2;chr2;chr2;chr2;chr2	126553024;126561537;126564678;126567747;126574702;126577860;126578849;126580906;126586252;126587760	126553632;126561746;126564836;126567871;126574896;126577950;126579047;126581003;126586382;126588243	+;+;+;+;+;+;+;+;+;+	2301	26458
Tmem151b	78	62	88	62	123	87	196	230	153	176	145	208	0.91	3.52405e-07	chr17;chr17;chr17	45541940;45546761;45549283	45545954;45547201;45549677	-;-;-	4851	210573
Pou2f3	31	59	54	62	51	32	11	17	21	16	13	13	-1.07	3.72846e-07	chr9;chr9;chr9;chr9;chr9;chr9;chr9;chr9;chr9;chr9;chr9;chr9;chr9	43123939;43127316;43128878;43134479;43137295;43139316;43139820;43142715;43145219;43146810;43176286;43199030;43205654	43125130;43127457;43128944;43134640;43137431;43139457;43140002;43142797;43145321;43146914;43176320;43199098;43205755	-;-;-;-;-;-;-;-;-;-;-;-;-	2522	18988
Hepacam	20	22	22	20	25	19	64	70	38	46	51	45	0.97	5.21322e-07	chr9;chr9;chr9;chr9;chr9;chr9;chr9	37367606;37380463;37381542;37382356;37383381;37383854;37384509	37367761;37380804;37381823;37382455;37383454;37383924;37386572	+;+;+;+;+;+;+	3089	72927
Fut2	23	32	27	49	66	25	3	2	6	0	2	10	-1.07	8.70462e-07	chr7;chr7	45648595;45666198	45651348;45666308	-;-	2865	14344
Srd5a2	245	264	172	161	160	159	305	1528	856	440	781	610	1.09	1.03352e-06	chr17;chr17;chr17;chr17;chr17	74017706;74021384;74024454;74026978;74047547	74017772;74021534;74024555;74027141;74047916	-;-;-;-;-	854	94224
Mfap1a	555	568	670	570	493	582	699	983	814	861	925	859	0.54	1.68006e-06	chr2;chr2;chr2;chr2;chr2;chr2;chr2	121492681;121494930;121497329;121499286;121499538;121502332;121506463	121494847;121495019;121497488;121499446;121499646;121502869;121506656	-;-;-;-;-;-;-	3419	67532
Sectm1b	407	787	605	712	447	505	73	194	318	123	185	147	-1.05	1.77325e-06	chr11;chr11;chr11;chr11;chr11	121053423;121055665;121056204;121063196;121063517	121055110;121055973;121056367;121063303;121063569	-;-;-;-;-	2322	58210
Tmem30b	60	123	87	99	59	81	35	40	27	33	39	38	-0.94	1.88618e-06	chr12	73543114	73546395	-	3282	238257
Rnf157	324	378	393	352	377	359	281	234	261	264	274	276	-0.44	2.20588e-06	chr11;chr11;chr11;chr11;chr11;chr11;chr11;chr11;chr11;chr11;chr11;chr11;chr11;chr11;chr11;chr11;chr11;chr11;chr11	116336345;116344195;116345907;116347033;116347342;116347856;116349334;116349960;116354365;116354636;116355445;116358669;116358936;116359243;116359813;116360254;116362285;116396189;116412697	116338830;116344305;116345955;116347098;116347511;116347967;116349442;116350198;116354477;116354795;116355516;116358716;116358979;116359309;116359930;116360400;116362373;116396307;116413032	-;-;-;-;-;-;-;-;-;-;-;-;-;-;-;-;-;-;-	4655	217340
Sez6l	24	40	34	22	36	18	57	107	143	78	60	92	1.02	2.83129e-06	chr5;chr5;chr5;chr5;chr5;chr5;chr5;chr5;chr5;chr5;chr5;chr5;chr5;chr5;chr5;chr5;chr5	112419151;112424623;112425614;112426726;112428376;112436283;112438402;112440814;112461147;112462855;112464573;112465946;112471597;112472731;112473418;112475029;112576772	112422038;112424725;112425725;112426758;112428570;112436474;112438596;112441010;112461285;112463049;112464739;112466111;112471782;112472923;112473551;112475586;112577198	-;-;-;-;-;-;-;-;-;-;-;-;-;-;-;-;-	6080	56747
Pdp1	2000	1870	1956	1945	2055	1929	2448	2450	2465	2227	2208	2478	0.28	3.10375e-06	chr4;chr4;chr4	11958185;11965614;11966302	11962233;11965713;11966450	-;-;-	4298	381511
5930412G12Rik	4	11	16	11	11	18	30	40	38	39	43	28	1.02	3.48386e-06	chr5;chr5;chr5;chr5;chr5;chr5	128579130;128582715;128584164;128585272;128594208;128600537	128579285;128582987;128584296;128585406;128595764;128600687	-;-;-;-;-;-	2405	319616
Unc5a	218	319	298	268	268	351	463	603	634	445	408	504	0.72	4.75103e-06	chr13;chr13;chr13;chr13;chr13;chr13;chr13;chr13;chr13;chr13;chr13;chr13;chr13;chr13;chr13;chr13	54949432;54990880;54995797;54996160;54996404;54997193;54997916;54999336;54999622;55002466;55002833;55003183;55003542;55003778;55004478;55004806	54949731;54991101;54995940;54996263;54996584;54997360;54998080;54999524;54999924;55002553;55003001;55003416;55003691;55003942;55004656;55006018	+;+;+;+;+;+;+;+;+;+;+;+;+;+;+;+	3974	107448
Isl1	7	14	18	16	15	16	4	1	3	1	2	1	-1.02	5.92482e-06	chr13;chr13;chr13;chr13;chr13;chr13	116298270;116301611;116303046;116305218;116308274;116309395	116299596;116301778;116303332;116305477;116308463;116309688	-;-;-;-;-;-	2526	16392
Adgrb2	324	311	308	234	401	347	451	775	909	484	634	708	0.83	7.12176e-06	chr4;chr4;chr4;chr4;chr4;chr4;chr4;chr4;chr4;chr4;chr4;chr4;chr4;chr4;chr4;chr4;chr4;chr4;chr4;chr4;chr4;chr4;chr4;chr4;chr4;chr4;chr4;chr4;chr4;chr4;chr4	129985078;129992054;130005025;130005390;130006752;130007562;130007810;130008072;130008323;130009211;130009482;130009654;130010058;130011313;130011602;130011825;130012276;130012474;130013493;130013822;130014323;130014551;130014935;130016634;130017062;130017529;130017915;130018661;130021219;130021563;130022150	129985307;129992879;130005108;130005554;130006916;130007726;130007977;130008173;130008429;130009405;130009550;130009762;130010394;130011418;130011645;130011951;130012379;130012576;130013643;130013891;130014389;130014636;130015033;130016696;130017233;130017624;130017954;130019280;130021254;130021661;130022633	+;+;+;+;+;+;+;+;+;+;+;+;+;+;+;+;+;+;+;+;+;+;+;+;+;+;+;+;+;+;+	5289	230775
Nfib	2452	1690	1617	1518	2216	1410	2891	3846	3191	2734	3364	3446	0.72	7.98641e-06	chr4;chr4;chr4;chr4;chr4;chr4;chr4;chr4;chr4;chr4;chr4;chr4	82290173;82310303;82320474;82323545;82327729;82330292;82350389;82353523;82359732;82383608;82498238;82504731	82296811;82310391;82320556;82323710;82327913;82330426;82350507;82353643;82359800;82383661;82498769;82505308	-;-;-;-;-;-;-;-;-;-;-;-	8770	18028
Cxcr2	4	2	5	1	0	4	16	15	16	14	10	20	1	1.20734e-05	chr1;chr1	74153994;74158330	74154119;74161246	+;+	3043	12765
Prss8	109	106	68	151	81	126	66	41	43	29	36	40	-0.93	1.20734e-05	chr7;chr7;chr7;chr7;chr7;chr7	127925717;127926745;127926999;127927809;127929557;127929798	127926640;127926911;127927270;127927971;127929574;127930113	-;-;-;-;-;-	1860	76560
Rgs2	7683	10782	8819	8595	7470	8073	12858	12512	11844	13491	11062	14727	0.53	1.28268e-05	chr1;chr1;chr1;chr1;chr1	143999338;144002116;144002780;144002952;144004009	144001874;144002282;144002841;144003053;144004149	-;-;-;-;-	3009	19735
Fbxo21	4762	5122	5283	4556	4773	5009	5691	6853	7207	5924	6274	6813	0.38	1.31922e-05	chr5;chr5;chr5;chr5;chr5;chr5;chr5;chr5;chr5;chr5;chr5;chr5	117976770;117977858;117979741;117986099;117988778;117989124;117990803;117994482;117995370;118000317;118002015;118008010	117977039;117977993;117979835;117986220;117988924;117989260;117990939;117994661;117995502;118000528;118002172;118010191	+;+;+;+;+;+;+;+;+;+;+;+	3909	231670
Lad1	46	31	26	39	36	33	13	10	8	21	11	5	-0.98	1.66487e-05	chr1;chr1;chr1;chr1;chr1;chr1;chr1;chr1;chr1;chr1	135818598;135825755;135827164;135828715;135829689;135830900;135831083;135831525;135831874;135832312	135819016;135825892;135828046;135828819;135829732;135830972;135831220;135831611;135831948;135833341	+;+;+;+;+;+;+;+;+;+	2992	16763
Kdf1	86	132	135	102	96	107	72	61	54	52	66	48	-0.74	1.70308e-05	chr4;chr4;chr4;chr4	133518963;133527942;133529831;133530287	133519111;133529009;133529905;133530790	+;+;+;+	1796	69073
Spint1	176	256	212	200	152	179	129	97	136	95	89	94	-0.73	1.89897e-05	chr2;chr2;chr2;chr2;chr2;chr2;chr2;chr2;chr2;chr2;chr2	119237360;119237701;119245155;119245510;119245737;119246060;119246359;119246597;119248011;119248356;119248757	119237472;119238243;119245282;119245648;119245907;119246086;119246484;119246647;119248181;119248403;119249514	+;+;+;+;+;+;+;+;+;+;+	2275	20732
Fzd10	40	16	23	15	25	27	72	81	77	60	53	43	0.93	2.15747e-05	chr5	128601106	128604093	+	2988	93897
Nnat	1405	1614	2170	1638	1389	1295	890	438	564	1056	598	805	-0.85	2.17467e-05	chr2;chr2;chr2	157560110;157561213;157561542	157560260;157561293;157562522	+;+;+	1213	18111
Sulf1	714	1102	1017	896	892	798	1106	1567	1676	1485	1400	1468	0.61	2.29695e-05	chr1;chr1;chr1;chr1;chr1;chr1;chr1;chr1;chr1;chr1;chr1;chr1;chr1;chr1;chr1;chr1;chr1;chr1;chr1;chr1;chr1;chr1;chr1	12692430;12718545;12728594;12786079;12786468;12796766;12805180;12807854;12817338;12818378;12820401;12820795;12821970;12836113;12838359;12839829;12840403;12841443;12842649;12848095;12848331;12850760;12858812	12692684;12718783;12728688;12786151;12786698;12797005;12805331;12808023;12817488;12818553;12820529;12820851;12822099;12836329;12838611;12839925;12840497;12841508;12842824;12848237;12848454;12850793;12860372	+;+;+;+;+;+;+;+;+;+;+;+;+;+;+;+;+;+;+;+;+;+;+	4864	240725
Adamts16	66	117	215	109	144	119	48	38	64	39	16	35	-0.96	2.7739e-05	chr13;chr13;chr13;chr13;chr13;chr13;chr13;chr13;chr13;chr13;chr13;chr13;chr13;chr13;chr13;chr13;chr13;chr13;chr13;chr13;chr13;chr13;chr13	70727808;70730092;70735650;70738490;70738779;70753174;70763415;70767798;70768600;70770153;70771983;70772881;70777389;70779520;70787027;70791796;70793066;70795450;70797838;70800784;70836048;70841269;70841490	70728967;70730239;70735874;70738684;70738980;70753300;70763553;70768042;70768723;70770283;70772155;70773029;70777484;70779673;70787164;70791901;70793225;70795533;70798037;70801045;70836379;70841371;70841810	-;-;-;-;-;-;-;-;-;-;-;-;-;-;-;-;-;-;-;-;-;-;-	4974	271127	https://pubmed.ncbi.nlm.nih.gov/17519324/
Ap1m2	98	126	118	102	89	92	53	48	48	79	44	62	-0.74	2.7739e-05	chr9;chr9;chr9;chr9;chr9;chr9;chr9;chr9;chr9;chr9;chr9	21295457;21296433;21298200;21299279;21302456;21302623;21305282;21305493;21309367;21309636;21312207	21295854;21296508;21298325;21299437;21302527;21302771;21305408;21305771;21309434;21309792;21312333	-;-;-;-;-;-;-;-;-;-;-	1738	11768
Bex4	1988	1713	1939	1990	1601	1867	1337	748	819	1284	688	1047	-0.75	2.7739e-05	chrX;chrX;chrX	136139045;136139523;136139855	136139166;136139599;136140439	+;+;+	784	406217
Mfap1b	218	238	237	226	242	230	266	338	349	322	327	304	0.43	2.7739e-05	chr2;chr2;chr2;chr2;chr2;chr2;chr2	121461666;121462387;121464779;121466736;121466988;121469779;121473834	121462304;121462476;121464938;121466896;121467096;121470316;121474023	-;-;-;-;-;-;-	1887	100034361
Vpreb3	50	30	91	53	34	52	21	14	10	23	13	15	-0.96	2.82054e-05	chr10;chr10	75948312;75949143	75948409;75949646	+;+	602	22364
A830018L16Rik	29	25	15	30	8	22	0	3	1	3	4	6	-0.94	3.02924e-05	chr1;chr1;chr1;chr1;chr1;chr1;chr1;chr1;chr1;chr1;chr1;chr1;chr1;chr1	11414105;11511918;11518578;11545154;11562963;11588374;11596151;11747965;11798481;11829815;11933544;11950963;11972046;11974923	11414637;11512065;11518709;11545282;11562991;11588546;11601821;11748100;11798566;11829891;11933591;11951056;11972102;11975902	+;+;+;+;+;+;+;+;+;+;+;+;+;+	8293	320492
Srgap3	2017	1585	1553	1421	1872	1524	2439	2077	2404	2958	2473	2573	0.53	3.06805e-05	chr6;chr6;chr6;chr6;chr6;chr6;chr6;chr6;chr6;chr6;chr6;chr6;chr6;chr6;chr6;chr6;chr6;chr6;chr6;chr6;chr6;chr6	112717971;112727213;112729649;112731329;112735834;112738883;112739319;112741361;112746892;112749362;112754571;112759749;112766868;112771367;112773598;112775499;112777020;112780873;112795773;112816591;112829439;112946430	112723201;112727540;112729798;112731509;112735913;112739110;112739424;112741495;112746969;112749422;112754673;112759776;112766952;112771564;112773699;112775720;112777148;112781058;112795835;112816753;112829631;112947266	-;-;-;-;-;-;-;-;-;-;-;-;-;-;-;-;-;-;-;-;-;-	8887	259302
Gprin1	69	64	68	53	80	62	118	122	137	87	107	106	0.67	3.48947e-05	chr13;chr13;chr13	54736673;54742009;54749570	54740613;54742108;54749669	-;-;-	4141	26913
2021-09-04	712	905	901	1001	708	1206	571	558	586	542	601	520	-0.61	3.61676e-05	chr11;chr11;chr11;chr11;chr11;chr11;chr11;chr11;chr11;chr11;chr11;chr11	87581131;87583318;87583921;87584399;87585118;87588718;87588968;87589175;87589468;87589656;87589956;87590316	87581225;87583614;87584014;87584485;87585241;87588852;87589085;87589276;87589564;87589818;87590055;87590539	+;+;+;+;+;+;+;+;+;+;+;+	1636	18952
Gpc3	1935	2207	2464	2300	1652	2124	1504	836	594	1233	1123	787	-0.81	4.48117e-05	chrX;chrX;chrX;chrX;chrX;chrX;chrX;chrX	52272426;52314837;52365722;52388109;52397073;52428440;52582797;52613633	52272954;52314996;52365842;52388234;52397206;52429134;52582958;52613974	-;-;-;-;-;-;-;-	2269	14734
Tbx2	1238	1353	1266	1218	1104	1313	1056	1049	941	972	1003	941	-0.32	4.69642e-05	chr11;chr11;chr11;chr11;chr11;chr11;chr11	85832615;85834620;85835795;85837053;85837226;85837844;85840568	85833501;85834887;85835941;85837129;85837389;85838481;85841948	+;+;+;+;+;+;+	3562	21385
Epcam	614	967	894	1053	772	811	215	408	626	386	377	327	-0.83	5.05393e-05	chr17;chr17;chr17;chr17;chr17;chr17;chr17;chr17;chr17;chr17	87635979;87636458;87639896;87640288;87641434;87642102;87643542;87646137;87649614;87650428	87636072;87636894;87640003;87640528;87641499;87642165;87643643;87646340;87649658;87651127	+;+;+;+;+;+;+;+;+;+	2061	17075
Slc6a17	20	51	53	52	37	38	55	166	180	181	87	125	0.94	5.23755e-05	chr3;chr3;chr3;chr3;chr3;chr3;chr3;chr3;chr3;chr3;chr3;chr3	107467548;107472036;107473536;107474272;107476728;107477177;107491420;107493059;107493937;107495666;107500368;107517606	107471549;107472198;107473695;107474455;107476920;107477418;107491530;107493240;107494063;107495823;107500740;107518018	-;-;-;-;-;-;-;-;-;-;-;-	6308	229706
Mmp9	163	286	387	279	132	264	715	717	812	439	551	478	0.88	5.25432e-05	chr2;chr2;chr2;chr2;chr2;chr2;chr2;chr2;chr2;chr2;chr2;chr2;chr2	164948251;164948835;164949283;164949709;164949947;164950301;164950825;164951107;164952420;164952855;164953264;164953519;164954773	164948397;164949064;164949431;164949837;164950120;164950474;164951001;164951262;164952753;164952994;164953414;164953622;164955846	+;+;+;+;+;+;+;+;+;+;+;+;+	3139	17395
Macc1	11	23	16	17	3	27	0	0	2	3	2	1	-0.85	9.15912e-05	chr12;chr12;chr12;chr12	119443410;119445614;119450245;119465460	119443524;119447652;119450433;119466934	+;+;+;+	3818	238455
Ano9	29	19	21	34	42	27	6	13	12	10	6	10	-0.91	9.3816e-05	chr7;chr7;chr7;chr7;chr7;chr7;chr7;chr7;chr7;chr7;chr7;chr7;chr7;chr7;chr7;chr7;chr7;chr7;chr7;chr7;chr7;chr7;chr7;chr7	141101219;141102019;141102258;141102425;141103087;141103992;141104242;141104483;141104669;141106763;141107051;141107167;141107396;141107601;141107797;141108046;141108251;141108618;141108785;141108941;141110376;141110631;141111155;141117714	141101927;141102131;141102351;141102526;141103234;141104144;141104384;141104580;141104726;141106874;141107087;141107319;141107500;141107683;141107857;141108142;141108385;141108691;141108843;141108987;141110512;141110756;141111229;141117806	-;-;-;-;-;-;-;-;-;-;-;-;-;-;-;-;-;-;-;-;-;-;-;-	3012	71345
Elovl2	361	279	397	251	288	273	679	417	439	817	663	527	0.75	0.000104615	chr13;chr13;chr13;chr13;chr13;chr13;chr13;chr13	41182382;41186853;41187429;41189946;41191888;41194647;41197135;41220355	41185407;41186987;41187553;41190117;41191965;41194834;41197198;41220403	-;-;-;-;-;-;-;-	3837	54326
Cacna1i	23	34	36	21	19	17	81	53	56	135	86	41	0.91	0.000122047	chr15;chr15;chr15;chr15;chr15;chr15;chr15;chr15;chr15;chr15;chr15;chr15;chr15;chr15;chr15;chr15;chr15;chr15;chr15;chr15;chr15;chr15;chr15;chr15;chr15;chr15;chr15;chr15;chr15;chr15;chr15;chr15;chr15;chr15;chr15;chr15;chr15	80287238;80298394;80320359;80321187;80336635;80348372;80355486;80356129;80358787;80361863;80368664;80369582;80370044;80370308;80370756;80371490;80372182;80372941;80373621;80374104;80374635;80375259;80375571;80376774;80378156;80379000;80380389;80381075;80381974;80387764;80388399;80389047;80389702;80390825;80391605;80393671;80395018	80287777;80298644;80320470;80321320;80336732;80348531;80355801;80356221;80359099;80362272;80368815;80369767;80370161;80370463;80370849;80371692;80372655;80373041;80373744;80374172;80374819;80375385;80375696;80376863;80378348;80379151;80380498;80381208;80382044;80387842;80388520;80389439;80389848;80390947;80391770;80393867;80398292	+;+;+;+;+;+;+;+;+;+;+;+;+;+;+;+;+;+;+;+;+;+;+;+;+;+;+;+;+;+;+;+;+;+;+;+;+	9794	239556
Myh8	0	0	2	2	4	1	9	11	13	9	9	19	0.87	0.000148486	chr11;chr11;chr11;chr11;chr11;chr11;chr11;chr11;chr11;chr11;chr11;chr11;chr11;chr11;chr11;chr11;chr11;chr11;chr11;chr11;chr11;chr11;chr11;chr11;chr11;chr11;chr11;chr11;chr11;chr11;chr11;chr11;chr11;chr11;chr11;chr11;chr11;chr11;chr11;chr11	67277124;67277418;67278828;67279890;67280119;67283252;67283378;67283577;67283802;67284433;67284625;67284883;67286171;67286376;67288199;67289527;67289943;67292179;67292350;67292636;67292842;67294357;67297092;67297446;67297702;67297929;67298345;67299271;67299713;67299955;67301401;67301659;67301913;67303618;67304324;67305622;67305835;67306154;67306877;67308334	67277234;67277461;67279066;67280033;67280275;67283279;67283486;67283669;67283865;67284531;67284728;67285021;67286289;67286525;67288369;67289836;67290010;67292266;67292467;67292759;67292978;67294612;67297334;67297622;67297847;67298019;67298734;67299397;67299831;67300151;67301584;67301824;67302037;67303926;67304527;67305747;67306005;67306258;67306972;67308634	+;+;+;+;+;+;+;+;+;+;+;+;+;+;+;+;+;+;+;+;+;+;+;+;+;+;+;+;+;+;+;+;+;+;+;+;+;+;+;+	6149	17885
Cadps2	295	209	254	190	300	209	461	370	334	386	371	401	0.59	0.000152111	chr6;chr6;chr6;chr6;chr6;chr6;chr6;chr6;chr6;chr6;chr6;chr6;chr6;chr6;chr6;chr6;chr6;chr6;chr6;chr6;chr6;chr6;chr6;chr6;chr6;chr6;chr6;chr6;chr6;chr6;chr6;chr6;chr6	23262773;23269246;23287664;23302294;23302431;23314133;23320933;23321706;23323280;23328783;23329020;23344207;23354194;23355824;23381057;23382881;23385467;23390385;23409368;23410742;23412948;23427097;23429110;23443972;23496758;23528052;23583342;23587377;23596254;23599430;23626493;23688847;23838790	23263716;23269350;23287771;23302326;23302514;23314207;23320947;23321853;23323435;23328902;23329161;23344363;23354202;23355927;23381077;23383004;23385530;23390486;23410042;23410929;23413084;23427364;23429218;23444038;23496897;23528163;23583463;23587613;23596574;23599510;23626825;23688960;23839421	-;-;-;-;-;-;-;-;-;-;-;-;-;-;-;-;-;-;-;-;-;-;-;-;-;-;-;-;-;-;-;-;-	6047	320405
Cldn4	80	128	101	82	39	75	44	31	35	37	21	34	-0.86	0.000193212	chr5	134945123	134946934	-	1812	12740
Sh3kbp1	1510	1611	1834	1828	1612	1715	1152	1227	1300	1429	1030	1324	-0.41	0.000197376	chrX;chrX;chrX;chrX;chrX;chrX;chrX;chrX;chrX;chrX;chrX;chrX;chrX;chrX;chrX;chrX;chrX;chrX;chrX;chrX	159627408;159683544;159708601;159764012;159803720;159816577;159828374;159840468;159865325;159878122;159901676;159913989;159917236;159919758;159943197;159958213;159961765;159966214;159971862;159973125	159627691;159683701;159708743;159764135;159803823;159816706;159828579;159840611;159865400;159878216;159901783;159914040;159917316;159919917;159943282;159958322;159961893;159966482;159971925;159975917	+;+;+;+;+;+;+;+;+;+;+;+;+;+;+;+;+;+;+;+	5316	58194
Slc13a5	11	20	7	14	12	9	39	37	26	22	30	41	0.87	0.000197376	chr11;chr11;chr11;chr11;chr11;chr11;chr11;chr11;chr11;chr11;chr11;chr11	72241994;72245126;72247667;72250726;72252258;72253184;72257360;72258958;72260195;72261613;72262023;72266464	72243636;72245263;72247828;72250844;72252358;72253402;72257482;72259126;72260382;72261749;72262151;72266604	-;-;-;-;-;-;-;-;-;-;-;-	3269	237831
Svs6	8	5	5	2	10	6	27	17	16	13	28	31	0.9	0.000197376	chr2;chr2;chr2;chr2	164316751;164317306;164317442;164318276	164316843;164317352;164317658;164318450	+;+;+;+	532	20945
Grhl2	25	26	30	26	12	53	10	9	10	5	3	7	-0.89	0.000249205	chr15;chr15;chr15;chr15;chr15;chr15;chr15;chr15;chr15;chr15;chr15;chr15;chr15;chr15;chr15;chr15	37233036;37270590;37274643;37279334;37287242;37288188;37291561;37309665;37328230;37335702;37336206;37337773;37344653;37347769;37358370;37360737	37233406;37270785;37274710;37279727;37287297;37288344;37291672;37309759;37328388;37335789;37336345;37337804;37344747;37347854;37358434;37363569	+;+;+;+;+;+;+;+;+;+;+;+;+;+;+;+	4947	252973
Krt20	97	69	155	108	76	93	290	196	226	168	210	148	0.78	0.000249205	chr11;chr11;chr11;chr11;chr11;chr11;chr11;chr11	99428403;99430037;99430753;99431869;99432182;99432818;99435433;99437687	99429078;99430074;99430973;99431994;99432343;99432974;99435515;99438153	-;-;-;-;-;-;-;-	1930	66809
Cdh23	22	81	78	78	61	88	87	178	247	213	225	195	0.87	0.00025508	chr10;chr10;chr10;chr10;chr10;chr10;chr10;chr10;chr10;chr10;chr10;chr10;chr10;chr10;chr10;chr10;chr10;chr10;chr10;chr10;chr10;chr10;chr10;chr10;chr10;chr10;chr10;chr10;chr10;chr10;chr10;chr10;chr10;chr10;chr10;chr10;chr10;chr10;chr10;chr10;chr10;chr10;chr10;chr10;chr10;chr10;chr10;chr10;chr10;chr10;chr10;chr10;chr10;chr10;chr10;chr10;chr10;chr10;chr10;chr10;chr10;chr10;chr10;chr10;chr10;chr10;chr…	60302750;60304424;60304661;60305058;60305578;60305731;60305940;60306109;60307464;60307846;60310677;60310916;60311260;60312270;60312523;60314193;60314536;60315623;60316603;60317019;60317756;60319567;60323289;60324933;60326023;60327371;60329806;60331154;60331708;60336034;60337218;60337641;60376789;60377694;60378747;60379197;60382496;60382654;60384860;60386928;60391722;60392972;60406285;60407375;604…	60303700;60304528;60304947;60305187;60305638;60305771;60306019;60306229;60307561;60308102;60310838;60311167;60311389;60312383;60312714;60314404;60314713;60315742;60316740;60317188;60317980;60319683;60323747;60325136;60326148;60327473;60329913;60331363;60331841;60336214;60337337;60337862;60377016;60377822;60378875;60379346;60382498;60382755;60385248;60387063;60391870;60393032;60406433;60407488;604…	-;-;-;-;-;-;-;-;-;-;-;-;-;-;-;-;-;-;-;-;-;-;-;-;-;-;-;-;-;-;-;-;-;-;-;-;-;-;-;-;-;-;-;-;-;-;-;-;-;-;-;-;-;-;-;-;-;-;-;-;-;-;-;-;-;-;-;-;-;-;-	11260	22295
Cntn4	160	501	511	599	279	474	64	156	156	194	140	165	-0.88	0.00025508	chr6;chr6;chr6;chr6;chr6;chr6;chr6;chr6;chr6;chr6;chr6;chr6;chr6;chr6;chr6;chr6;chr6;chr6;chr6;chr6;chr6;chr6;chr6;chr6;chr6;chr6;chr6;chr6;chr6	105677745;105840417;105924769;106118765;106124252;106131755;106181683;106344739;106353605;106437868;106489593;106506138;106509368;106523504;106525361;106550366;106618282;106655503;106662573;106667376;106672787;106673950;106674584;106675735;106678341;106679251;106679872;106694269;106697521	105677890;105840560;105924824;106119113;106124309;106131839;106181830;106344865;106353780;106437963;106489790;106506240;106509552;106523640;106525490;106550516;106618409;106655678;106662693;106667534;106672936;106674270;106674654;106675969;106678453;106679437;106679984;106694437;106699305	+;+;+;+;+;+;+;+;+;+;+;+;+;+;+;+;+;+;+;+;+;+;+;+;+;+;+;+;+	6017	269784
Wfdc2	33	65	21	29	16	140	6	9	11	7	6	7	-0.84	0.00025508	chr2;chr2;chr2;chr2;chr2	164562716;164563308;164564057;164565792;164568335	164562804;164563451;164564212;164565938;164568506	+;+;+;+;+	708	67701
Evpl	217	301	339	409	297	260	144	181	214	138	173	195	-0.67	0.00029171	chr11;chr11;chr11;chr11;chr11;chr11;chr11;chr11;chr11;chr11;chr11;chr11;chr11;chr11;chr11;chr11;chr11;chr11;chr11;chr11;chr11;chr11	116220559;116225068;116225262;116225484;116226989;116227558;116227842;116228059;116229401;116229745;116229969;116230416;116230918;116232394;116232630;116232825;116233104;116233386;116234155;116234369;116234932;116237900	116224201;116225160;116225372;116225567;116227139;116227751;116227980;116228237;116229573;116229842;116230123;116230562;116231043;116232489;116232737;116232986;116233142;116233511;116234281;116234523;116235031;116238091	-;-;-;-;-;-;-;-;-;-;-;-;-;-;-;-;-;-;-;-;-;-	6398	14027
Mgat3	1405	1302	1457	1263	1489	1490	1792	1854	1851	1711	1709	1567	0.31	0.00029171	chr15;chr15	80173721;80210973	80173838;80215519	+;+	4665	17309
Ric3	194	185	145	199	202	236	225	659	500	294	424	396	0.79	0.000333237	chr7;chr7;chr7;chr7;chr7;chr7	109034319;109046733;109054365;109056744;109057783;109083163	109038883;109048096;109054458;109056816;109058009;109083324	-;-;-;-;-;-	6485	320360
Camta1	1002	1454	1613	1510	1247	1484	934	931	874	879	976	1073	-0.5	0.000343527	chr4;chr4;chr4;chr4;chr4;chr4;chr4;chr4;chr4;chr4;chr4;chr4;chr4;chr4;chr4;chr4;chr4;chr4;chr4;chr4;chr4;chr4;chr4;chr4;chr4	151059523;151071426;151073988;151075092;151076577;151077864;151078781;151079687;151083677;151084563;151085560;151086014;151088830;151131542;151138314;151143716;151148410;151163816;151290032;151453284;151586415;151790572;151830418;151835814;151861625	151062855;151071456;151074062;151075285;151076597;151077935;151079027;151079874;151084200;151084878;151085638;151086210;151088981;151131676;151138440;151145568;151148550;151163969;151290103;151453419;151586482;151792502;151830536;151835883;151861768	-;-;-;-;-;-;-;-;-;-;-;-;-;-;-;-;-;-;-;-;-;-;-;-;-	10379	100072
Ltbp2	1273	1638	1940	1794	1158	2258	1321	696	865	792	716	872	-0.73	0.000377627	chr12;chr12;chr12;chr12;chr12;chr12;chr12;chr12;chr12;chr12;chr12;chr12;chr12;chr12;chr12;chr12;chr12;chr12;chr12;chr12;chr12;chr12;chr12;chr12;chr12;chr12;chr12;chr12;chr12;chr12;chr12;chr12;chr12;chr12;chr12	84783212;84784754;84785204;84785728;84785974;84786356;84787366;84787904;84789084;84789758;84790242;84790995;84791597;84791822;84792957;84793619;84793944;84795041;84799372;84804357;84806300;84807171;84808425;84809148;84809585;84813240;84815962;84828448;84829134;84830016;84830643;84831748;84853687;84868677;84875756	84784395;84784903;84785485;84785895;84786111;84786484;84787449;84788095;84789227;84789883;84790373;84791117;84791722;84791944;84793082;84793744;84794066;84795160;84799491;84804485;84806413;84807210;84808444;84809363;84809749;84813362;84816036;84828550;84829417;84830222;84830813;84831923;84853939;84868747;84876495	-;-;-;-;-;-;-;-;-;-;-;-;-;-;-;-;-;-;-;-;-;-;-;-;-;-;-;-;-;-;-;-;-;-;-	6603	16997
Pof1b	14	26	14	16	10	14	4	8	2	4	4	2	-0.86	0.000436018	chrX;chrX;chrX;chrX;chrX;chrX;chrX;chrX;chrX;chrX;chrX;chrX;chrX;chrX;chrX;chrX;chrX	112638427;112642978;112644333;112645247;112646712;112647119;112648060;112649018;112656089;112657452;112661751;112664149;112669034;112677371;112683394;112698170;112698588	112640441;112643092;112644415;112645375;112646831;112647271;112648173;112649110;112656163;112657479;112661881;112664322;112669135;112677451;112683468;112698507;112698651	-;-;-;-;-;-;-;-;-;-;-;-;-;-;-;-;-	3890	69693
Nectin4	73	87	75	86	59	68	55	30	43	39	32	20	-0.76	0.000469661	chr1;chr1;chr1;chr1;chr1;chr1;chr1;chr1;chr1	171370173;171380118;171382378;171383637;171384684;171385098;171385663;171386160;171386581	171370743;171380477;171382668;171383757;171384832;171385251;171385738;171386234;171388287	+;+;+;+;+;+;+;+;+	3504	71740
Fam163a	134	168	153	214	71	124	54	39	67	83	77	53	-0.81	0.000490788	chr1;chr1;chr1;chr1	156075966;156079952;156081392;156087789	156079310;156080171;156081413;156087888	-;-;-;-	3687	329274
Nova1	137	149	157	154	125	113	192	210	185	196	184	196	0.44	0.000505004	chr12;chr12;chr12;chr12;chr12	46694517;46713498;46720690;46816886;46818616	46700973;46713569;46720856;46817029;46818775	-;-;-;-;-	7000	664883
Igsf9	189	206	222	169	183	161	134	122	102	154	94	98	-0.59	0.000512891	chr1;chr1;chr1;chr1;chr1;chr1;chr1;chr1;chr1;chr1;chr1;chr1;chr1;chr1;chr1;chr1;chr1;chr1;chr1;chr1;chr1;chr1	172482213;172482317;172484281;172484782;172489513;172490289;172490655;172491615;172491865;172492101;172493487;172494098;172494406;172494753;172495108;172495534;172495983;172496151;172496598;172496886;172497997;172498357	172482260;172482430;172484546;172484970;172489665;172490443;172490772;172491756;172492010;172492243;172493627;172494214;172494556;172494876;172495283;172495784;172496067;172496327;172496640;172497746;172498124;172498877	+;+;+;+;+;+;+;+;+;+;+;+;+;+;+;+;+;+;+;+;+;+	4249	93842
Tmem114	109	95	98	123	76	88	128	175	216	260	164	145	0.7	0.000518164	chr16;chr16;chr16;chr16	8409276;8412101;8424063;8424436	8409761;8412238;8424143;8425136	-;-;-;-	1406	74720
Cdc14b	512	661	670	608	628	645	711	804	955	816	851	839	0.39	0.000603417	chr13;chr13;chr13;chr13;chr13;chr13;chr13;chr13;chr13;chr13;chr13;chr13;chr13;chr13;chr13	64192545;64205271;64209107;64209926;64210195;64215500;64216212;64219886;64220680;64225572;64243634;64246525;64247228;64248405;64274591	64196675;64205417;64209204;64210085;64210333;64215730;64216299;64219948;64220746;64225648;64243726;64246600;64247318;64248538;64274988	-;-;-;-;-;-;-;-;-;-;-;-;-;-;-	5993	218294
Amh	5689	8408	10620	8791	7999	9068	3929	4346	3199	5474	4141	6720	-0.68	0.000752488	chr10;chr10;chr10;chr10;chr10	80805248;80806024;80806344;80806540;80806799	80805650;80806166;80806452;80806699;80807648	+;+;+;+;+	1665	11705
Rap1gap2	499	428	502	336	396	347	720	604	656	876	512	660	0.59	0.000752488	chr11;chr11;chr11;chr11;chr11;chr11;chr11;chr11;chr11;chr11;chr11;chr11;chr11;chr11;chr11;chr11;chr11;chr11;chr11;chr11;chr11;chr11;chr11;chr11;chr11	74383483;74388319;74388783;74392220;74393045;74393369;74395779;74397357;74405723;74407311;74407888;74412297;74414391;74416232;74422430;74425182;74425912;74435701;74436924;74437431;74438264;74441750;74484887;74567216;74589960	74387511;74388357;74388859;74392346;74393162;74393482;74395897;74397494;74405857;74407397;74407959;74412452;74414520;74416332;74422513;74425235;74425990;74435804;74437136;74437463;74438308;74441785;74484971;74567251;74590158	-;-;-;-;-;-;-;-;-;-;-;-;-;-;-;-;-;-;-;-;-;-;-;-;-	6410	380711
Pbx3	826	1002	934	974	1174	1016	1151	1679	2563	1367	1610	2020	0.66	0.000756008	chr2;chr2;chr2;chr2;chr2;chr2;chr2;chr2;chr2	34171909;34175865;34176749;34178177;34204780;34213252;34224405;34370824;34371721	34172973;34175954;34176861;34178342;34204915;34213442;34224646;34370897;34372036	-;-;-;-;-;-;-;-;-	2393	18516
Gm973	42	60	70	35	25	53	29	16	19	13	15	19	-0.81	0.000930071	chr1;chr1;chr1;chr1;chr1;chr1;chr1;chr1;chr1;chr1;chr1;chr1;chr1;chr1;chr1;chr1;chr1;chr1;chr1;chr1	59516264;59526711;59541314;59544574;59549912;59551134;59552420;59556156;59558086;59562643;59566594;59582396;59607733;59625087;59627457;59628170;59629995;59632214;59633147;59633994	59516518;59526977;59541473;59544729;59550039;59551296;59552562;59556324;59558226;59562810;59566704;59582475;59607805;59625177;59627607;59628284;59630326;59632416;59633319;59634509	+;+;+;+;+;+;+;+;+;+;+;+;+;+;+;+;+;+;+;+	3595	381260
Grhl3	67	68	95	107	61	85	33	28	38	47	60	40	-0.72	0.00094361	chr4;chr4;chr4;chr4;chr4;chr4;chr4;chr4;chr4;chr4;chr4;chr4;chr4;chr4;chr4;chr4	135541888;135546243;135548413;135549239;135550296;135551746;135552000;135552536;135554513;135555803;135556087;135556844;135557168;135559103;135561169;135573408	135542773;135546307;135548498;135549327;135550330;135551882;135552078;135552694;135554607;135555914;135556240;135556917;135557513;135559164;135561355;135573620	-;-;-;-;-;-;-;-;-;-;-;-;-;-;-;-	2779	230824
Lypd6b	59	137	103	93	74	77	36	41	67	28	28	39	-0.79	0.00094361	chr2;chr2;chr2;chr2;chr2;chr2;chr2;chr2;chr2;chr2	49787686;49860701;49863811;49903376;49930925;49934762;49942445;49943522;49946080;49947420	49787773;49860789;49863906;49903452;49930984;49934827;49942596;49943620;49946210;49948846	+;+;+;+;+;+;+;+;+;+	2285	71897
Tnk1	22	35	22	22	12	25	7	9	6	2	9	11	-0.83	0.000994752	chr11;chr11;chr11;chr11;chr11;chr11;chr11;chr11;chr11;chr11;chr11;chr11;chr11;chr11	69850563;69851798;69851975;69852813;69853117;69853581;69854958;69855520;69855911;69856378;69856693;69856912;69858405;69858707	69851715;69851893;69852285;69852892;69853281;69853675;69855231;69855803;69856066;69856569;69856763;69857125;69858509;69858730	-;-;-;-;-;-;-;-;-;-;-;-;-;-	3220	83813
Bmyc	1320	1060	1055	1101	1279	1194	1520	1751	2022	1331	1606	1579	0.45	0.00101102	chr2	25706879	25707721	+	843	107771
Prg4	31	41	111	51	61	60	300	378	643	59	79	331	0.79	0.00103772	chr1;chr1;chr1;chr1;chr1;chr1;chr1;chr1;chr1;chr1;chr1;chr1;chr1	150449412;150450763;150451249;150451854;150452223;150453463;150454052;150457488;150458149;150460652;150462097;150465498;150466149	150450081;150450888;150451449;150452010;150452359;150453540;150456337;150457607;150458292;150460771;150462219;150465596;150466165	-;-;-;-;-;-;-;-;-;-;-;-;-	4278	96875
Kcnt1	1155	699	1302	825	2095	1144	2164	2876	2903	2166	2385	2200	0.74	0.00103927	chr2;chr2;chr2;chr2;chr2;chr2;chr2;chr2;chr2;chr2;chr2;chr2;chr2;chr2;chr2;chr2;chr2;chr2;chr2;chr2;chr2;chr2;chr2;chr2;chr2;chr2;chr2;chr2;chr2;chr2;chr2;chr2;chr2	25863854;25877861;25882196;25888069;25888759;25890849;25891191;25892058;25892334;25892474;25893129;25894282;25898271;25898699;25900223;25900372;25900889;25901209;25901752;25903359;25905273;25906663;25907275;25907516;25908045;25909205;25909594;25909814;25910266;25911026;25912655;25915779;25915997	25864062;25878035;25882237;25888148;25888858;25890905;25891239;25892117;25892408;25892557;25893223;25894462;25898435;25898835;25900286;25900480;25900997;25901358;25901990;25903593;25905378;25906835;25907346;25907650;25908156;25909306;25909677;25909936;25910286;25911356;25912717;25915866;25918273	+;+;+;+;+;+;+;+;+;+;+;+;+;+;+;+;+;+;+;+;+;+;+;+;+;+;+;+;+;+;+;+;+	6102	227632
Epha1	149	161	138	152	73	141	76	44	34	96	32	36	-0.81	0.00109463	chr6;chr6;chr6;chr6;chr6;chr6;chr6;chr6;chr6;chr6;chr6;chr6;chr6;chr6;chr6;chr6;chr6;chr6	42358487;42358936;42360545;42361005;42361286;42361594;42361777;42362657;42363562;42363810;42364161;42364537;42364776;42365419;42365776;42367586;42372175;42373126	42358846;42359091;42360738;42361154;42361492;42361655;42361962;42362782;42363620;42363906;42364311;42364664;42365120;42365574;42366178;42367867;42372242;42373268	-;-;-;-;-;-;-;-;-;-;-;-;-;-;-;-;-;-	3273	13835
Sema3g	4176	2821	3891	2941	3287	2910	2038	1019	1279	2055	2227	2165	-0.69	0.00112734	chr14;chr14;chr14;chr14;chr14;chr14;chr14;chr14;chr14;chr14;chr14;chr14;chr14;chr14;chr14;chr14	31217873;31220559;31220830;31221121;31221521;31221715;31221994;31222336;31222559;31222920;31223289;31223610;31224620;31225919;31226386;31227742	31218025;31220719;31220892;31221240;31221611;31221831;31222139;31222450;31222628;31223064;31223520;31223701;31224661;31226153;31226519;31229511	+;+;+;+;+;+;+;+;+;+;+;+;+;+;+;+	3686	218877
1810019D21Rik	264	301	212	341	299	262	244	157	169	153	170	141	-0.59	0.00115994	chr8;chr8;chr8;chr8;chr8	106135400;106136531;106137167;106137469;106137828	106135732;106136688;106137350;106137544;106138723	+;+;+;+;+	1647	69771
Ppp1r16b	1467	1697	2057	1645	1973	2351	1012	1046	1036	1054	1552	1363	-0.57	0.00115994	chr2;chr2;chr2;chr2;chr2;chr2;chr2;chr2;chr2;chr2;chr2;chr2	158666733;158667135;158695862;158740736;158746518;158749167;158751074;158755144;158755813;158756920;158757138;158761354	158666825;158667249;158696210;158740806;158746663;158749270;158751198;158755269;158755888;158757049;158757306;158766334	+;+;+;+;+;+;+;+;+;+;+;+	6485	228852
Atp6ap1l	43	32	42	43	39	60	12	11	13	23	30	21	-0.78	0.00119904	chr13;chr13;chr13;chr13;chr13;chr13;chr13	90883449;90886554;90890970;90898641;90899494;90899791;90905198	90883853;90886794;90891020;90898858;90899555;90899831;90905355	-;-;-;-;-;-;-	1176	435376
Fam169b	46	92	99	59	75	64	126	138	117	125	132	111	0.64	0.00123933	chr7;chr7;chr7;chr7;chr7;chr7;chr7;chr7;chr7	68273839;68300833;68304552;68321820;68329222;68350234;68353609;68358185;68361242	68273891;68300963;68304651;68321905;68329399;68350416;68353743;68358288;68363089	+;+;+;+;+;+;+;+;+	2818	434197
Kazn	723	892	901	1007	929	1070	584	665	749	624	608	739	-0.44	0.00125069	chr4;chr4;chr4;chr4;chr4;chr4;chr4;chr4;chr4;chr4;chr4;chr4;chr4;chr4;chr4;chr4;chr4	142102390;142106812;142108546;142109277;142112108;142117085;142118075;142139240;142143294;142147018;142150846;142154430;142159044;142210015;142215241;142215447;142238985	142104954;142106926;142108712;142109378;142112339;142117203;142118280;142141796;142143344;142147145;142151035;142154600;142159180;142210210;142215258;142215458;142239401	-;-;-;-;-;-;-;-;-;-;-;-;-;-;-;-;-	7383	71529
Cdh12	15	66	73	77	16	22	5	11	9	10	8	14	-0.79	0.00132235	chr15;chr15;chr15;chr15;chr15;chr15;chr15;chr15;chr15;chr15;chr15;chr15	21111452;21237507;21358723;21480226;21492543;21520265;21537417;21558273;21575802;21578430;21583709;21585982	21111479;21237911;21359017;21480345;21492710;21520452;21537670;21558409;21575923;21578547;21583960;21589533	+;+;+;+;+;+;+;+;+;+;+;+	5639	215654
Itgbl1	171	243	157	169	253	209	121	143	78	92	137	116	-0.65	0.00132235	chr14;chr14;chr14;chr14;chr14;chr14;chr14;chr14;chr14;chr14;chr14	123660140;123661291;123827752;123840563;123843797;123846439;123857433;123954571;123966631;123972118;123973285	123660406;123661508;123827898;123840685;123843937;123846579;123857579;123954687;123966777;123972231;123974079	+;+;+;+;+;+;+;+;+;+;+	2357	223272
Tm7sf2	1026	1434	1778	1176	839	1317	684	420	354	486	1017	450	-0.77	0.00132235	chr19;chr19;chr19;chr19;chr19;chr19;chr19;chr19;chr19;chr19	6062821;6063324;6063527;6063822;6064079;6066311;6066499;6066968;6067123;6067669	6063073;6063446;6063607;6063990;6064198;6066414;6066693;6067022;6067319;6067850	-;-;-;-;-;-;-;-;-;-	1479	73166
Gm17251	304	343	274	344	316	290	224	237	240	272	227	212	-0.38	0.00136217	chr17;chr17	33759992;33761542	33760587;33761867	+;+	922	100502751
Cystm1	312	218	238	229	289	251	167	170	181	100	189	145	-0.59	0.0014067	chr18;chr18;chr18	36348624;36366515;36393196	36348816;36366741;36393370	+;+;+	595	66060
Exph5	66	163	113	121	66	92	22	50	58	39	54	42	-0.78	0.0014067	chr9;chr9;chr9;chr9;chr9;chr9	53301670;53337832;53340342;53353154;53367077;53372243	53301851;53337992;53340498;53353202;53367212;53381158	+;+;+;+;+;+	9601	320051
Sorcs3	22	69	42	33	32	39	76	101	108	143	131	48	0.8	0.00141253	chr19;chr19;chr19;chr19;chr19;chr19;chr19;chr19;chr19;chr19;chr19;chr19;chr19;chr19;chr19;chr19;chr19;chr19;chr19;chr19;chr19;chr19;chr19;chr19;chr19;chr19;chr19	48206025;48398696;48487390;48535455;48603843;48645783;48653994;48683567;48693821;48704218;48705909;48710567;48713482;48722890;48748240;48749264;48759846;48764134;48766961;48772260;48788390;48790129;48794144;48796368;48797410;48802649;48803622	48206797;48398763;48487489;48535613;48603916;48645847;48654112;48683656;48694000;48704364;48706011;48710643;48713573;48722997;48748357;48749397;48759959;48764305;48767147;48772393;48788513;48790241;48794275;48796467;48797515;48802809;48805505	+;+;+;+;+;+;+;+;+;+;+;+;+;+;+;+;+;+;+;+;+;+;+;+;+;+;+	5634	66673
Tmem52	146	185	195	216	190	221	154	60	80	65	81	129	-0.73	0.00145631	chr4;chr4;chr4;chr4;chr4	155469114;155469303;155469444;155469989;155470271	155469210;155469346;155469503;155470167;155470858	+;+;+;+;+	968	69671
Tacstd2	10	6	8	13	4	20	3	1	2	0	1	1	-0.73	0.00159275	chr6	67534059	67535822	-	1764	56753
Kcna4	11	23	27	31	14	61	6	5	9	8	5	1	-0.77	0.00176193	chr2;chr2	107290589;107294144	107291071;107298504	+;+	4844	16492
Aard	359	332	350	255	284	284	242	166	178	181	110	226	-0.62	0.00181622	chr15;chr15	52040107;52044799	52040530;52045722	+;+	1348	239435
Rps4l	357	383	335	265	426	202	641	683	559	558	577	398	0.64	0.00198072	chr6	148354656	148355596	+	941	66184
Ppp1r1a	10	15	8	12	20	22	23	74	96	27	28	61	0.79	0.00206285	chr15;chr15;chr15;chr15;chr15;chr15;chr15	103530279;103531354;103532326;103533038;103533457;103534350;103537795	103530949;103531460;103532481;103533101;103533494;103534410;103537992	-;-;-;-;-;-;-	1295	58200
Angpt2	1238	888	1180	1004	899	747	3145	1401	1786	2051	1106	2313	0.71	0.00206781	chr8;chr8;chr8;chr8;chr8;chr8;chr8;chr8;chr8	18691337;18694397;18698044;18699068;18703479;18705651;18710519;18714081;18740991	18692208;18694527;18698210;18699169;18703609;18705883;18710640;18714236;18741551	-;-;-;-;-;-;-;-;-	2475	11601
Tmem132c	60	55	47	53	45	46	34	29	21	36	26	31	-0.63	0.00224162	chr5;chr5;chr5;chr5;chr5;chr5;chr5;chr5;chr5	127241826;127359555;127462904;127504862;127536358;127551503;127553074;127554626;127562906	127242020;127360440;127463050;127505045;127536501;127551708;127553347;127554817;127565790	+;+;+;+;+;+;+;+;+	5113	208213
Macrod1	466	551	568	560	501	609	413	418	393	376	486	346	-0.39	0.00235946	chr19;chr19;chr19;chr19;chr19;chr19;chr19;chr19;chr19;chr19;chr19	7056768;7065465;7066087;7185576;7196414;7196789;7197005;7197151;7197532;7197702;7197913	7057182;7065566;7066203;7185605;7196530;7196910;7197035;7197224;7197613;7197736;7198062	+;+;+;+;+;+;+;+;+;+;+	1275	107227
Casq2	102	99	141	135	112	120	75	57	34	70	93	54	-0.67	0.00254323	chr3;chr3;chr3;chr3;chr3;chr3;chr3;chr3;chr3;chr3;chr3	102086510;102110240;102113065;102116864;102119917;102126549;102127941;102133377;102142180;102144154;102145197	102086872;102110324;102113165;102116975;102119990;102126679;102127986;102133431;102142280;102144228;102146514	+;+;+;+;+;+;+;+;+;+;+	2461	12373
Abcc2	97	34	41	42	53	34	32	4	9	14	4	9	-0.76	0.00259343	chr19;chr19;chr19;chr19;chr19;chr19;chr19;chr19;chr19;chr19;chr19;chr19;chr19;chr19;chr19;chr19;chr19;chr19;chr19;chr19;chr19;chr19;chr19;chr19;chr19;chr19;chr19;chr19;chr19;chr19;chr19;chr19	43782308;43784183;43796452;43798061;43798407;43799090;43800537;43803643;43804936;43807010;43808650;43810471;43811116;43812431;43813190;43814688;43816797;43818014;43819355;43821619;43822007;43822975;43823338;43825835;43826584;43827881;43829812;43830411;43832045;43833865;43836584;43837428	43782433;43784356;43796577;43798195;43798514;43799145;43800768;43803806;43805113;43807264;43808715;43810608;43811262;43812515;43813256;43814814;43816973;43818181;43819535;43821745;43822142;43823194;43823492;43825990;43826783;43828007;43829913;43830554;43832203;43834031;43836778;43838218	+;+;+;+;+;+;+;+;+;+;+;+;+;+;+;+;+;+;+;+;+;+;+;+;+;+;+;+;+;+;+;+	5389	12780
Apol11a	5	3	1	13	4	1	27	15	61	15	19	20	0.72	0.00259343	chr15;chr15;chr15;chr15	77508271;77510926;77513488;77516479	77508353;77511006;77513614;77517319	+;+;+;+	1132	626615
Nell2	151	186	106	180	144	127	25	92	90	53	61	84	-0.74	0.00259343	chr15;chr15;chr15;chr15;chr15;chr15;chr15;chr15;chr15;chr15;chr15;chr15;chr15;chr15;chr15;chr15;chr15;chr15;chr15;chr15;chr15	95219450;95229084;95231297;95232484;95241537;95296159;95298858;95346762;95374728;95383626;95385065;95429878;95431539;95432595;95432851;95435062;95435257;95473509;95527277;95527801;95528476	95220154;95229308;95231473;95232677;95241677;95296254;95298980;95346887;95374856;95383728;95385156;95429980;95431667;95432677;95432923;95435158;95435430;95473659;95527405;95527886;95528706	-;-;-;-;-;-;-;-;-;-;-;-;-;-;-;-;-;-;-;-;-	3367	54003
Slc4a11	249	365	414	392	545	418	818	690	814	511	588	609	0.61	0.00290797	chr2;chr2;chr2;chr2;chr2;chr2;chr2;chr2;chr2;chr2;chr2;chr2;chr2;chr2;chr2;chr2;chr2;chr2;chr2;chr2;chr2	130684108;130684612;130684858;130685231;130685495;130685749;130686031;130686884;130687159;130687371;130687563;130687787;130687954;130690833;130691390;130691549;130692029;130692166;130696041;130696648;130697359	130684503;130684781;130685053;130685404;130685663;130685855;130686289;130686957;130687291;130687484;130687688;130687880;130688157;130690956;130691471;130691780;130692078;130692330;130696103;130696755;130697519	-;-;-;-;-;-;-;-;-;-;-;-;-;-;-;-;-;-;-;-;-	3201	269356
Aldoc	516	786	548	798	467	819	354	271	241	273	576	252	-0.71	0.00295004	chr11;chr11;chr11;chr11;chr11;chr11;chr11;chr11	78324198;78324604;78324909;78325049;78325329;78325642;78325935;78326262	78324513;78324815;78324963;78325209;78325412;78325816;78326134;78326760	+;+;+;+;+;+;+;+	1702	11676
C4b	426	461	945	582	863	392	2977	1071	2275	1218	757	1425	0.77	0.00295004	chr17;chr17;chr17;chr17;chr17;chr17;chr17;chr17;chr17;chr17;chr17;chr17;chr17;chr17;chr17;chr17;chr17;chr17;chr17;chr17;chr17;chr17;chr17;chr17;chr17;chr17;chr17;chr17;chr17;chr17;chr17;chr17;chr17;chr17;chr17;chr17;chr17;chr17;chr17;chr17;chr17	34728380;34728765;34729182;34729400;34729576;34729804;34730420;34730624;34730809;34731076;34732170;34732724;34732973;34733400;34733660;34733872;34734132;34734366;34734701;34734877;34735404;34735736;34736065;34736240;34736447;34736895;34737633;34738843;34739655;34739936;34740267;34740529;34740962;34741170;34741791;34741988;34742364;34742532;34742811;34743469;34743762	34728627;34728897;34729265;34729498;34729665;34729906;34730494;34730714;34730989;34731169;34732229;34732891;34733205;34733571;34733776;34734028;34734207;34734575;34734790;34734928;34735607;34735875;34736135;34736354;34736641;34736969;34737759;34739001;34739840;34740121;34740443;34740644;34741094;34741275;34741887;34742070;34742452;34742602;34743012;34743661;34743897	-;-;-;-;-;-;-;-;-;-;-;-;-;-;-;-;-;-;-;-;-;-;-;-;-;-;-;-;-;-;-;-;-;-;-;-;-;-;-;-;-	5394	12268
Fam83d	789	913	1099	999	1255	1054	616	630	536	788	747	795	-0.5	0.00295004	chr2;chr2;chr2;chr2	158768099;158779845;158783133;158785160	158768587;158780012;158783257;158786637	+;+;+;+	2260	71878
Gcgr	12	17	30	28	28	22	7	10	7	12	5	10	-0.77	0.00295004	chr11;chr11;chr11;chr11;chr11;chr11;chr11;chr11;chr11;chr11;chr11;chr11;chr11;chr11	120530727;120534680;120534916;120536060;120536245;120536462;120536657;120536895;120537129;120537319;120537703;120537912;120538117;120538461	120530833;120534819;120535018;120536167;120536366;120536568;120536813;120537054;120537189;120537388;120537791;120538050;120538158;120538984	+;+;+;+;+;+;+;+;+;+;+;+;+;+	1929	14527
Myl1	45	72	43	53	19	25	6	11	23	13	10	19	-0.77	0.00330857	chr1;chr1;chr1;chr1;chr1;chr1;chr1;chr1;chr1	66924295;66925023;66926208;66926534;66930186;66934246;66934518;66935276;66944792	66924557;66925065;66926285;66926707;66930329;66934273;66934542;66935366;66945056	-;-;-;-;-;-;-;-;-	1111	17901
Fgf7	45	69	62	42	46	16	49	238	244	87	122	170	0.77	0.00335149	chr2;chr2;chr2;chr2	126034658;126035445;126088235;126089367	126034850;126036000;126088338;126091185	+;+;+;+	2672	14178
2900026A02Rik	1121	1110	1176	1030	1246	1173	1313	1832	1527	1314	1413	1593	0.37	0.00347204	chr5;chr5;chr5;chr5;chr5;chr5;chr5;chr5	113086323;113092415;113093102;113093966;113095590;113097598;113101459;113163058	113091024;113092497;113093244;113094084;113095764;113097838;113101577;113163313	-;-;-;-;-;-;-;-	5838	243219
4930556M19Rik	237	311	268	287	244	265	222	219	195	151	196	179	-0.43	0.0040132	chr15;chr15;chr15;chr15;chr15;chr15;chr15;chr15;chr15	10714836;10716648;10719064;10720729;10767435;10768108;10769023;10788326;10788615	10714980;10716774;10719429;10722211;10767558;10768201;10769347;10788502;10790123	+;+;+;+;+;+;+;+;+	4350	75259
Eif3l	9185	11231	9970	10014	8996	10150	8321	7622	8447	8304	8311	8746	-0.25	0.0043506	chr15;chr15;chr15;chr15;chr15;chr15;chr15;chr15;chr15;chr15;chr15;chr15;chr15	79075223;79075771;79076831;79078074;79078993;79081587;79081854;79084112;79085557;79086434;79089464;79093337;79094201	79075292;79075819;79077041;79078153;79079054;79081656;79081927;79084283;79085711;79086604;79089961;79093417;79094400	+;+;+;+;+;+;+;+;+;+;+;+;+	1893	223691
Mcf2	68	93	104	97	29	71	27	28	43	42	38	23	-0.73	0.00460787	chrX;chrX;chrX;chrX;chrX;chrX;chrX;chrX;chrX;chrX;chrX;chrX;chrX;chrX;chrX;chrX;chrX;chrX;chrX;chrX;chrX;chrX;chrX;chrX;chrX	60055956;60059847;60062080;60063094;60064597;60067155;60077181;60082859;60084401;60107456;60109417;60109756;60110568;60113379;60115103;60120940;60123116;60124709;60127016;60129297;60130044;60133608;60135379;60136254;60147474	60056690;60059953;60062222;60063157;60064675;60067247;60077402;60082984;60084493;60107548;60109486;60109871;60110634;60113458;60115146;60121111;60123307;60124900;60127135;60129411;60130177;60133757;60135495;60136373;60147643	-;-;-;-;-;-;-;-;-;-;-;-;-;-;-;-;-;-;-;-;-;-;-;-;-	3614	109904
Dpep1	477	269	316	291	392	408	287	159	74	188	129	172	-0.71	0.004742	chr8;chr8;chr8;chr8;chr8;chr8;chr8;chr8;chr8;chr8;chr8	123186235;123194033;123198714;123199045;123199294;123199622;123199941;123200207;123200367;123200638;123200892	123186441;123194186;123198846;123199177;123199444;123199691;123200117;123200291;123200442;123200773;123201812	+;+;+;+;+;+;+;+;+;+;+	2243	13479
Notum	36	63	57	40	46	57	31	29	22	26	18	35	-0.66	0.0052309	chr11;chr11;chr11;chr11;chr11;chr11;chr11;chr11;chr11;chr11;chr11;chr11	120653788;120654764;120655764;120656332;120656560;120657493;120657886;120658331;120658650;120658825;120659995;120660789	120654526;120654811;120655911;120656432;120656751;120657595;120657944;120658391;120658745;120658877;120660365;120660837	-;-;-;-;-;-;-;-;-;-;-;-	2020	77583
Arap2	417	575	645	515	384	493	376	258	313	367	370	330	-0.51	0.00536163	chr5;chr5;chr5;chr5;chr5;chr5;chr5;chr5;chr5;chr5;chr5;chr5;chr5;chr5;chr5;chr5;chr5;chr5;chr5;chr5;chr5;chr5;chr5;chr5;chr5;chr5;chr5;chr5;chr5;chr5;chr5;chr5;chr5	62602445;62606075;62611704;62613994;62615004;62621839;62630133;62635952;62638962;62641328;62642795;62646183;62649689;62654046;62668789;62669027;62669880;62670936;62675952;62676512;62677102;62677945;62683355;62685561;62698241;62706608;62714733;62730521;62732970;62733900;62734988;62748776;62765894	62604656;62606209;62611767;62614029;62615086;62621966;62630261;62636069;62639036;62641396;62642942;62646288;62649901;62654209;62668852;62669225;62669982;62671080;62676086;62676686;62677284;62678030;62683554;62685676;62698419;62706728;62714802;62730874;62733061;62733976;62735046;62749816;62766177	-;-;-;-;-;-;-;-;-;-;-;-;-;-;-;-;-;-;-;-;-;-;-;-;-;-;-;-;-;-;-;-;-	7363	212285
Tmem41a	255	257	279	238	277	273	356	334	344	362	272	352	0.34	0.00542085	chr16;chr16;chr16;chr16;chr16	21934327;21936981;21937933;21946001;21947368	21935045;21937119;21938094;21946154;21947552	-;-;-;-;-	1359	66664
Jade2	1771	1681	1899	1576	2139	1713	2546	2221	2372	2111	2229	2160	0.32	0.00566323	chr11;chr11;chr11;chr11;chr11;chr11;chr11;chr11;chr11;chr11;chr11;chr11	51813456;51818497;51821079;51824943;51826559;51828266;51830416;51831253;51835573;51846606;51848994;51857311	51817700;51818628;51821196;51825407;51826675;51828433;51830627;51831413;51835730;51846700;51849051;51857481	-;-;-;-;-;-;-;-;-;-;-;-	6100	76901
BC064078	32	31	37	35	25	19	86	44	58	69	50	41	0.68	0.00588592	chr6;chr6;chr6	128993020;129002246;129006002	128993106;129002350;129006647	+;+;+	838	408064
Tulp3	2600	2851	2281	2691	3078	2651	3142	3534	4124	3035	3515	3969	0.37	0.00588592	chr6;chr6;chr6;chr6;chr6;chr6;chr6;chr6;chr6;chr6;chr6	128321161;128323998;128324980;128325877;128326772;128327540;128327956;128333833;128334438;128337734;128355738	128323212;128324169;128325078;128325991;128326884;128327737;128328077;128334009;128334597;128337785;128355851	-;-;-;-;-;-;-;-;-;-;-	3374	22158
Ank1	399	535	642	794	340	567	204	230	179	397	241	380	-0.69	0.00612202	chr8;chr8;chr8;chr8;chr8;chr8;chr8;chr8;chr8;chr8;chr8;chr8;chr8;chr8;chr8;chr8;chr8;chr8;chr8;chr8;chr8;chr8;chr8;chr8;chr8;chr8;chr8;chr8;chr8;chr8;chr8;chr8;chr8;chr8;chr8;chr8;chr8;chr8;chr8;chr8;chr8;chr8;chr8;chr8;chr8	22974882;23058275;23064952;23082193;23084719;23085579;23086919;23087960;23088560;23088935;23093804;23095212;23096098;23096748;23097846;23098921;23099598;23104790;23106032;23107882;23108176;23109248;23109657;23110347;23111360;23111810;23113764;23113946;23114781;23115356;23116044;23116557;23116837;23119062;23119314;23120535;23120900;23122769;23123832;23132097;23135558;23140145;23141164;23141596;231…	22975261;23058670;23065053;23082291;23084817;23085677;23087104;23088058;23088658;23089033;23094001;23095310;23096196;23096846;23098043;23099019;23099696;23104987;23106130;23107980;23108274;23109340;23109729;23110370;23111456;23111888;23113861;23114170;23114935;23115567;23116248;23116653;23117065;23119187;23119433;23120613;23120974;23122900;23123978;23132634;23135834;23140228;23141229;23141720;231…	+;+;+;+;+;+;+;+;+;+;+;+;+;+;+;+;+;+;+;+;+;+;+;+;+;+;+;+;+;+;+;+;+;+;+;+;+;+;+;+;+;+;+;+;+	8616	11733
Mpz	15	19	24	26	34	21	6	10	13	4	12	10	-0.74	0.00612202	chr1;chr1;chr1;chr1;chr1;chr1;chr1;chr1	171150713;171151822;171155553;171158361;171158753;171159498;171159774;171159942	171150734;171151936;171155648;171158527;171158966;171159633;171159834;171161123	+;+;+;+;+;+;+;+	1993	17528
Fbxo41	86	70	77	64	64	64	134	107	103	125	91	88	0.52	0.00638279	chr6;chr6;chr6;chr6;chr6;chr6;chr6;chr6;chr6;chr6;chr6;chr6;chr6;chr6	85469578;85473201;85475080;85475394;85477568;85477856;85478106;85478401;85479628;85480220;85480767;85483826;85485921;85502709	85473088;85473316;85475238;85475512;85477663;85478008;85478221;85478642;85479986;85480293;85480992;85484863;85486095;85502886	-;-;-;-;-;-;-;-;-;-;-;-;-;-	6562	330369
Slc16a6	287	400	225	441	404	307	162	221	165	202	270	214	-0.59	0.00639655	chr11;chr11;chr11;chr11;chr11;chr11;chr11	109450855;109454863;109458477;109459799;109463310;109472938;109473248	109453394;109455678;109458605;109459942;109463548;109473229;109473596	-;-;-;-;-;-;-	4509	104681
Rgs5	1223	1425	1782	1343	1159	1555	853	898	692	805	1320	886	-0.54	0.00642068	chr1;chr1;chr1;chr1;chr1	169655501;169676827;169682755;169690416;169692179	169655621;169676937;169682816;169690582;169693526	+;+;+;+;+	1809	19737
Rnasel	1260	1471	1392	1489	1393	1441	1269	1223	1209	1142	1093	1222	-0.23	0.00655788	chr1;chr1;chr1;chr1;chr1;chr1;chr1;chr1;chr1	153749426;153751859;153752845;153753607;153755951;153758383;153759544;153760775;153762119	153749607;153752059;153752947;153755213;153756036;153758588;153759676;153760911;153764221	+;+;+;+;+;+;+;+;+	4758	24014
Fam132b	33	56	68	46	48	54	32	26	31	29	28	28	-0.62	0.00698613	chr1;chr1;chr1;chr1;chr1;chr1;chr1;chr1	91366430;91368365;91369371;91370086;91370415;91370625;91371382;91372378	91366648;91368481;91369473;91370342;91370523;91370715;91371460;91374217	+;+;+;+;+;+;+;+	2815	227358
Kcnd3	626	670	812	693	705	759	694	1179	1326	903	1137	1165	0.51	0.00698613	chr3;chr3;chr3;chr3;chr3;chr3;chr3;chr3	105452330;105458739;105658611;105665022;105665457;105666962;105668080;105669008	105452717;105459921;105658773;105665123;105665546;105667018;105668327;105674002	+;+;+;+;+;+;+;+	7226	56543
Slc6a15	458	487	479	556	361	540	771	684	494	779	946	719	0.52	0.00716428	chr10;chr10;chr10;chr10;chr10;chr10;chr10;chr10;chr10;chr10;chr10;chr10;chr10	103367808;103369372;103389027;103393391;103393901;103394990;103400182;103404285;103404627;103408203;103409653;103416633;103418023	103368153;103369468;103389341;103393548;103394027;103395171;103400292;103404526;103404819;103408395;103409812;103416795;103419379	+;+;+;+;+;+;+;+;+;+;+;+;+	3644	103098
Trpc4	193	102	107	87	113	70	313	217	164	282	190	170	0.68	0.00740157	chr3;chr3;chr3;chr3;chr3;chr3;chr3;chr3;chr3;chr3;chr3	54156057;54194653;54222193;54266084;54279863;54291031;54299069;54302100;54315617;54315766;54317443	54156259;54195060;54222711;54267939;54280002;54291344;54299264;54302294;54315658;54315855;54318471	+;+;+;+;+;+;+;+;+;+;+	4992	22066
Sptbn2	80	123	87	142	58	114	51	60	42	54	68	54	-0.64	0.00750429	chr19;chr19;chr19;chr19;chr19;chr19;chr19;chr19;chr19;chr19;chr19;chr19;chr19;chr19;chr19;chr19;chr19;chr19;chr19;chr19;chr19;chr19;chr19;chr19;chr19;chr19;chr19;chr19;chr19;chr19;chr19;chr19;chr19;chr19;chr19;chr19;chr19	4711223;4718819;4724080;4724630;4725901;4726140;4726582;4729062;4729302;4731274;4731926;4732388;4733654;4734039;4737342;4737811;4739107;4739591;4739853;4742333;4744048;4744466;4745109;4745458;4745780;4746566;4747712;4748059;4748594;4748938;4749402;4749634;4749783;4750021;4750481;4751149;4751501	4711644;4718997;4724231;4724803;4725992;4726220;4726697;4729174;4729489;4731391;4732084;4732690;4733807;4734909;4737479;4738567;4739309;4739681;4739999;4742596;4744272;4744555;4745369;4745588;4745984;4746940;4747956;4748197;4748678;4749134;4749544;4749709;4749833;4750241;4750654;4751191;4752352	+;+;+;+;+;+;+;+;+;+;+;+;+;+;+;+;+;+;+;+;+;+;+;+;+;+;+;+;+;+;+;+;+;+;+;+;+	8235	20743
Cdkl1	87	57	79	80	58	74	56	40	30	52	28	40	-0.62	0.00753433	chr12;chr12;chr12;chr12;chr12;chr12;chr12;chr12;chr12;chr12	69746848;69748804;69750718;69754125;69756446;69757208;69760098;69769400;69789987;69790643	69747410;69748959;69750774;69754207;69756646;69757298;69760170;69769521;69790264;69790707	-;-;-;-;-;-;-;-;-;-	1689	71091
Cat	6534	7117	8062	6337	7179	7056	5452	6054	6090	4993	6049	5691	-0.29	0.00767827	chr2;chr2;chr2;chr2;chr2;chr2;chr2;chr2;chr2;chr2;chr2;chr2;chr2	103453904;103455078;103456850;103460242;103463287;103467077;103467694;103470299;103471766;103472951;103474330;103476749;103484973	103454821;103455161;103456957;103460372;103463425;103467229;103467885;103470424;103471870;103473081;103474440;103476920;103485153	-;-;-;-;-;-;-;-;-;-;-;-;-	2551	12359
Slc35f1	133	148	172	116	48	106	83	26	30	43	66	29	-0.72	0.00767827	chr10;chr10;chr10;chr10;chr10;chr10;chr10;chr10	52690501;52933092;53021844;53062451;53073454;53077897;53089338;53108148	52691169;52933267;53021971;53062610;53073610;53077949;53089492;53111622	+;+;+;+;+;+;+;+	4973	215085
Zfp750	133	193	223	195	116	128	114	52	74	101	83	108	-0.65	0.00818917	chr11;chr11;chr11	121510976;121512627;121519230	121512499;121514232;121519342	-;-;-	3243	319530
Apol11b	12	12	5	68	5	10	74	114	257	53	88	76	0.65	0.00830201	chr15;chr15;chr15;chr15	77633951;77637935;77640547;77643202	77635717;77638058;77640627;77643286	-;-;-;-	2057	328563
Hoxd11	11	20	8	39	62	23	7	2	9	7	2	5	-0.67	0.00830201	chr2;chr2	74682393;74683903	74683167;74684138	+;+	1011	15431
Isx	6	14	21	21	15	14	2	5	8	5	3	3	-0.71	0.00830201	chr8;chr8;chr8;chr8	74873174;74889964;74891799;74892668	74873857;74890115;74891915;74893506	+;+;+;+	1792	71597
NA	124	97	129	119	185	122	160	252	233	183	176	273	0.58	0.008315	chr9	27352685	27357546	+	4862	102623
Klhl40	4	6	26	5	6	15	38	39	76	33	15	41	0.7	0.00844285	chr9;chr9;chr9;chr9;chr9;chr9	121777607;121779923;121780372;121780572;121782530;121783288	121778927;121780083;121780479;121780757;121782676;121783819	+;+;+;+;+;+	2455	72330
Slc41a2	284	301	352	271	270	293	350	344	381	367	382	386	0.31	0.00867439	chr10;chr10;chr10;chr10;chr10;chr10;chr10;chr10;chr10;chr10;chr10	83231139;83254783;83256011;83281370;83283722;83297154;83301162;83304304;83313415;83316055;83337760	83233750;83254931;83256142;83281449;83283869;83297300;83301306;83304375;83313522;83316789;83337817	-;-;-;-;-;-;-;-;-;-;-	4386	338365
Pik3ip1	1295	1323	1819	1392	1469	1494	3800	2800	3432	1860	1361	2636	0.63	0.00871763	chr11;chr11;chr11;chr11;chr11;chr11	3330731;3331915;3332109;3333209;3333505;3341523	3331004;3332031;3332228;3333412;3333583;3342971	+;+;+;+;+;+	2243	216505
Shbg	88	138	246	174	146	153	49	74	40	110	78	92	-0.69	0.00872498	chr11;chr11;chr11;chr11;chr11;chr11;chr11;chr11	69614816;69615520;69616032;69616337;69616692;69617142;69617494;69617749	69615116;69615727;69616168;69616496;69616853;69617331;69617585;69617905	-;-;-;-;-;-;-;-	1407	20415
Il20ra	2	7	4	1	1	0	37	14	8	23	10	10	0.63	0.0091966	chr10;chr10;chr10;chr10;chr10;chr10;chr10	19712587;19742903;19749208;19750642;19751443;19755786;19758886	19712730;19743038;19749386;19750817;19751587;19755925;19760053	+;+;+;+;+;+;+	2088	237313
1700007K13Rik	139	149	108	146	140	119	93	52	59	80	121	65	-0.6	0.00952343	chr2;chr2;chr2	28462001;28465137;28466034	28462434;28465215;28466324	-;-;-	804	69327
Ddr1	2978	3004	3583	2885	4349	3937	5216	4893	5948	4588	3794	5742	0.47	0.00976758	chr17;chr17;chr17;chr17;chr17;chr17;chr17;chr17;chr17;chr17;chr17;chr17;chr17;chr17;chr17;chr17;chr17;chr17;chr17;chr17	35681567;35682624;35683437;35684095;35684995;35685306;35686481;35687145;35688539;35688786;35689667;35689994;35691128;35691447;35692856;35693592;35693788;35700431;35702004;35703924	35682518;35682773;35683671;35684313;35685122;35685550;35686591;35687310;35688690;35688869;35689913;35690180;35691230;35691594;35693084;35693694;35693917;35700590;35702044;35704139	-;-;-;-;-;-;-;-;-;-;-;-;-;-;-;-;-;-;-;-	4006	12305
Lnx1	299	410	283	386	208	208	243	60	98	165	103	133	-0.7	0.00996562	chr5;chr5;chr5;chr5;chr5;chr5;chr5;chr5;chr5;chr5;chr5;chr5;chr5;chr5;chr5	74592447;74597104;74597776;74606037;74607737;74610677;74619974;74623482;74627348;74628120;74660102;74660306;74677508;74685396;74702792	74592976;74597410;74597934;74606262;74607905;74610811;74620345;74623684;74627500;74628361;74660221;74660554;74677872;74685872;74702903	-;-;-;-;-;-;-;-;-;-;-;-;-;-;-	3819	16924
Atp2b3	600	483	456	355	339	443	599	937	1149	707	667	547	0.6	0.0103013	chrX;chrX;chrX;chrX;chrX;chrX;chrX;chrX;chrX;chrX;chrX;chrX;chrX;chrX;chrX;chrX;chrX;chrX;chrX;chrX;chrX	73503086;73522835;73528645;73528942;73529626;73530297;73533885;73535356;73536132;73536885;73538076;73542186;73545063;73545365;73546460;73547643;73550952;73551454;73552800;73555053;73570234	73503334;73523162;73528842;73529199;73529751;73530422;73533926;73535520;73536346;73537127;73538317;73542420;73545242;73545452;73546566;73547834;73551165;73551665;73552907;73555235;73571005	+;+;+;+;+;+;+;+;+;+;+;+;+;+;+;+;+;+;+;+;+	4483	320707
Micall1	1924	2073	1945	1899	2004	2081	2142	2402	2473	2146	2248	2336	0.2	0.0111559	chr15;chr15;chr15;chr15;chr15;chr15;chr15;chr15;chr15;chr15;chr15;chr15;chr15;chr15;chr15;chr15	79108983;79114655;79115030;79119736;79120759;79122547;79124501;79125250;79126927;79129809;79130463;79130709;79130938;79131774;79132053;79133000	79109429;79114703;79115171;79119827;79120901;79122986;79124558;79125674;79127333;79129943;79130589;79130799;79131011;79131888;79132099;79136900	+;+;+;+;+;+;+;+;+;+;+;+;+;+;+;+	6693	27008
Lrrc17	1441	1833	1813	1326	1386	1398	1183	1144	1126	1315	921	1085	-0.4	0.0114045	chr5;chr5;chr5;chr5	21543527;21560400;21570220;21574964	21543719;21561299;21570375;21575911	+;+;+;+	2197	74511
Doc2b	2689	2398	3116	1630	3125	2415	3702	4376	6094	2911	3952	4440	0.57	0.0119943	chr11;chr11;chr11;chr11;chr11;chr11;chr11;chr11;chr11	75769090;75772523;75773539;75777000;75780039;75780255;75781621;75786093;75795521	75772068;75772619;75773620;75777157;75780165;75780364;75781695;75786172;75796057	-;-;-;-;-;-;-;-;-	4245	13447
Gnb4	1175	1281	1295	1205	1302	1387	1614	1883	1657	1331	1477	1645	0.31	0.0119943	chr3;chr3;chr3;chr3;chr3;chr3;chr3;chr3;chr3;chr3	32583528;32587561;32589709;32589997;32591111;32593158;32596277;32598126;32602045;32616439	32585226;32587777;32589910;32590063;32591273;32593221;32596383;32598164;32602140;32616535	-;-;-;-;-;-;-;-;-;-	2751	14696
Tmem171	464	296	435	262	196	188	225	97	80	190	118	117	-0.69	0.0119943	chr13;chr13;chr13;chr13	98686238;98688348;98692004;98694806	98686516;98688483;98692717;98694831	-;-;-;-	1155	380863
Pex5l	93	66	43	47	80	54	127	101	106	82	126	113	0.59	0.012054	chr3;chr3;chr3;chr3;chr3;chr3;chr3;chr3;chr3;chr3;chr3;chr3;chr3;chr3;chr3;chr3;chr3	32949631;32952471;32953036;32954328;32955762;32956673;32958746;32984991;32992906;33004304;33005920;33007122;33014965;33080465;33081976;33082816;33142849	32950873;32952628;32953201;32954525;32955832;32956816;32958862;32985079;32993001;33004400;33006043;33007316;33015076;33080536;33082135;33083036;33143082	-;-;-;-;-;-;-;-;-;-;-;-;-;-;-;-;-	3497	58869
2810047C21Rik1	16	12	9	5	3	8	22	29	18	22	20	18	0.7	0.0122603	chr7;chr7;chr7;chr7;chr7;chr7	8086047;8088142;8088989;8090261;8092260;8092761	8086971;8088228;8089114;8090299;8092449;8093037	-;-;-;-;-;-	1644	72716
Bcan	2132	602	809	851	928	1101	3401	1913	1417	2865	3189	1655	0.69	0.0129429	chr3;chr3;chr3;chr3;chr3;chr3;chr3;chr3;chr3;chr3;chr3;chr3;chr3;chr3	87987531;87988272;87988693;87989168;87990140;87990675;87992514;87994112;87995410;87996118;87996539;87996985;87997745;88000103	87987967;87988462;87988837;87989250;87990298;87990782;87993642;87994333;87995703;87996245;87996713;87997356;87997855;88000356	-;-;-;-;-;-;-;-;-;-;-;-;-;-	3808	12032
Dmrta1	121	153	178	126	104	133	224	167	164	245	206	206	0.49	0.0134911	chr4;chr4	89688198;89691436	89688939;89694766	+;+	4073	242523
Rspo1	311	412	409	481	309	384	720	502	763	492	567	470	0.51	0.0139045	chr4;chr4;chr4;chr4;chr4;chr4	124986430;124991093;125004982;125007147;125007584;125008373	124986671;124991426;125005173;125007296;125007772;125009099	+;+;+;+;+;+	1834	192199
Plcb1	351	332	337	299	263	311	407	534	426	330	433	455	0.41	0.0150265	chr2;chr2;chr2;chr2;chr2;chr2;chr2;chr2;chr2;chr2;chr2;chr2;chr2;chr2;chr2;chr2;chr2;chr2;chr2;chr2;chr2;chr2;chr2;chr2;chr2;chr2;chr2;chr2;chr2;chr2;chr2;chr2;chr2	134786164;134813601;134988124;135220718;135249971;135251733;135252775;135260499;135262108;135294849;135310921;135317786;135322610;135325623;135330300;135333348;135335428;135337437;135340660;135344158;135345023;135346297;135347367;135359654;135362384;135364768;135370421;135386094;135386273;135387136;135387798;135399249;135472053	134786631;134813678;134988192;135220855;135250050;135251786;135252850;135260599;135262274;135294995;135311078;135317868;135322694;135325800;135330367;135333444;135335512;135337561;135340814;135344322;135345122;135346401;135347476;135359786;135362437;135364987;135370601;135386170;135386362;135387193;135387884;135399366;135475258	+;+;+;+;+;+;+;+;+;+;+;+;+;+;+;+;+;+;+;+;+;+;+;+;+;+;+;+;+;+;+;+;+	7116	18795
Bex1	484	407	521	687	597	605	434	308	368	394	338	442	-0.46	0.0151192	chrX;chrX;chrX	136213972;136214904;136215337	136214583;136214980;136215513	-;-;-	866	19716
Prr5l	237	236	246	230	211	244	176	194	179	171	221	162	-0.33	0.0155779	chr2;chr2;chr2;chr2;chr2;chr2;chr2;chr2;chr2;chr2;chr2	101714285;101729424;101734605;101741287;101746726;101758510;101770935;101772130;101797421;101838184;101838919	101717466;101729550;101734745;101741378;101746783;101758558;101771015;101772408;101797707;101838271;101838980	-;-;-;-;-;-;-;-;-;-;-	4446	72446
Ccdc64b	13	36	51	66	30	29	18	9	18	8	18	7	-0.68	0.0169446	chr17;chr17;chr17;chr17;chr17;chr17;chr17;chr17;chr17;chr17	23660523;23661768;23665388;23665741;23665942;23666749;23667060;23667549;23667889;23668103	23660552;23662062;23665603;23665857;23666088;23666946;23667209;23667679;23668009;23668621	+;+;+;+;+;+;+;+;+;+	1924	212733
Gm21399	265	204	211	246	193	236	166	170	189	174	182	150	-0.37	0.0169446	chr8;chr8	129252951;129269315	129253859;129269326	+;+	921	100862012
Sfrp2	41	363	99	174	227	539	275	4644	2597	1029	1024	1477	0.57	0.0169446	chr3;chr3;chr3	83766321;83769326;83773118	83767043;83769406;83774314	+;+;+	2001	20319
Qprt	5	4	2	5	9	5	9	31	20	13	9	14	0.67	0.0174762	chr7;chr7;chr7;chr7	127107770;127108334;127108709;127121973	127108241;127108465;127109244;127122029	-;-;-;-	1197	67375
Adgrg2	93	201	126	217	144	103	79	80	105	47	68	86	-0.63	0.0175793	chrX;chrX;chrX;chrX;chrX;chrX;chrX;chrX;chrX;chrX;chrX;chrX;chrX;chrX;chrX;chrX;chrX;chrX;chrX;chrX;chrX;chrX;chrX;chrX;chrX;chrX;chrX;chrX	160390690;160430350;160438195;160456005;160458835;160461343;160463328;160465578;160468892;160469768;160471756;160472312;160474704;160475491;160477049;160478985;160480227;160481547;160482289;160483083;160483234;160484140;160485644;160487666;160488684;160491398;160492600;160496305	160390749;160430394;160438313;160456037;160458882;160461381;160463369;160465631;160468947;160469823;160471795;160472349;160474798;160475557;160477440;160479147;160480383;160481690;160482411;160483128;160483337;160484261;160485912;160487765;160488967;160491499;160492752;160498070	+;+;+;+;+;+;+;+;+;+;+;+;+;+;+;+;+;+;+;+;+;+;+;+;+;+;+;+	4717	237175
Tbl1xr1	1669	1599	1625	1401	1825	1482	1863	2813	2007	2099	2018	1956	0.38	0.0178825	chr3;chr3;chr3;chr3;chr3;chr3;chr3;chr3;chr3;chr3;chr3;chr3;chr3;chr3;chr3;chr3	22076652;22148942;22179203;22188366;22189768;22190915;22191392;22192020;22192170;22193108;22200320;22200590;22203097;22203827;22209512;22210401	22076954;22149008;22179305;22188511;22189990;22191047;22191533;22192083;22192267;22193168;22200441;22200664;22203224;22203992;22209613;22216594	+;+;+;+;+;+;+;+;+;+;+;+;+;+;+;+	8127	81004
Crabp2	561	215	531	297	1028	188	213	165	113	193	135	248	-0.68	0.0179962	chr3;chr3;chr3;chr3	87948693;87952115;87952478;87952987	87948910;87952293;87952594;87953372	+;+;+;+	900	12904
2610028E06Rik	35	41	49	33	34	34	55	48	56	63	72	55	0.52	0.0184329	chr4;chr4;chr4;chr4;chr4;chr4	125887851;125891484;125893182;125893843;125921873;125922077	125890733;125891590;125893276;125893970;125921968;125922310	-;-;-;-;-;-	3543	72395
Hsd17b3	14	33	40	28	52	32	3	1	9	12	13	18	-0.66	0.0184329	chr13;chr13;chr13;chr13;chr13;chr13;chr13;chr13;chr13;chr13;chr13	64058274;64059419;64062880;64063088;64064349;64068284;64071984;64073837;64076348;64087171;64088987	64058679;64059565;64062945;64063169;64064383;64068319;64072051;64073944;64076423;64087217;64089201	-;-;-;-;-;-;-;-;-;-;-	1286	15487
Nceh1	2998	3007	3036	3643	2776	3371	1896	2262	2099	2326	3116	2017	-0.41	0.0184329	chr3;chr3;chr3;chr3;chr3	27183004;27222668;27226073;27239532;27241201	27183215;27222896;27226142;27239703;27244911	+;+;+;+;+	4394	320024
Ssc4d	192	269	428	312	300	279	167	208	151	199	230	160	-0.54	0.0184329	chr5;chr5;chr5;chr5;chr5;chr5;chr5;chr5;chr5;chr5;chr5	135960223;135961889;135962923;135963356;135964619;135965571;135966075;135967738;135968224;135970182;135974262	135961208;135961966;135963234;135963430;135964696;135965885;135966152;135968043;135968259;135970426;135974476	-;-;-;-;-;-;-;-;-;-;-	2724	109267
Zfhx4	496	706	709	671	574	653	747	722	833	1054	908	1064	0.43	0.0184329	chr3;chr3;chr3;chr3;chr3;chr3;chr3;chr3;chr3;chr3;chr3	5218554;5241670;5245221;5329435;5382559;5390336;5396571;5396900;5397678;5398661;5411682	5218927;5244299;5245645;5329666;5382627;5390452;5396701;5397100;5397795;5404063;5415855	+;+;+;+;+;+;+;+;+;+;+	13874	80892
Extl3	5459	5424	5886	5164	5575	5613	5964	6252	5907	6146	6173	6550	0.16	0.0194187	chr14;chr14;chr14;chr14;chr14;chr14;chr14	65052059;65056831;65058985;65066683;65075584;65080380;65097997	65054822;65056959;65059129;65066810;65078189;65080475;65098106	-;-;-;-;-;-;-	5978	54616
Rgma	717	769	991	694	935	747	1180	1252	1250	1015	835	1266	0.43	0.0195009	chr7;chr7;chr7;chr7	73375520;73391381;73409232;73417317	73375888;73391496;73409749;73419899	+;+;+;+	3586	244058
Trank1	889	1159	1942	1157	1964	1682	1678	2525	3367	2273	2711	2706	0.59	0.0216583	chr9;chr9;chr9;chr9;chr9;chr9;chr9;chr9;chr9;chr9;chr9;chr9;chr9;chr9;chr9;chr9;chr9;chr9;chr9;chr9;chr9;chr9	111311739;111333698;111343095;111345395;111347469;111347788;111349276;111352074;111362258;111363945;111364675;111372946;111373408;111377778;111378810;111383074;111386371;111386572;111389158;111389947;111393758;111394258	111312251;111333824;111343245;111345513;111347552;111347926;111349407;111352244;111362512;111364121;111367548;111373145;111373545;111377921;111378966;111383162;111386474;111386704;111389303;111392996;111393856;111395775	+;+;+;+;+;+;+;+;+;+;+;+;+;+;+;+;+;+;+;+;+;+	10520	320429
Folr1	6068	3635	4609	4618	3737	5058	3748	2755	2487	2567	3927	2018	-0.53	0.0219855	chr7;chr7;chr7;chr7;chr7;chr7;chr7	101858331;101859097;101859366;101863925;101868398;101869157;101870609	101858744;101859232;101859554;101864094;101868554;101869317;101870788	-;-;-;-;-;-;-	1407	14275
Muc5b	18	59	22	76	1	14	0	1	4	6	1	4	-0.52	0.022148	chr7;chr7;chr7;chr7;chr7;chr7;chr7;chr7;chr7;chr7;chr7;chr7;chr7;chr7;chr7;chr7;chr7;chr7;chr7;chr7;chr7;chr7;chr7;chr7;chr7;chr7;chr7;chr7;chr7;chr7;chr7;chr7;chr7;chr7;chr7;chr7;chr7;chr7;chr7;chr7;chr7;chr7;chr7;chr7;chr7;chr7;chr7;chr7;chr7	141839072;141841329;141841780;141842220;141842626;141843180;141843459;141844646;141845312;141845823;141846024;141846382;141846776;141847202;141847709;141848058;141849011;141849381;141850388;141850719;141851051;141851499;141851737;141852592;141853172;141855496;141856009;141856292;141856561;141856682;141857307;141865489;141865975;141866756;141867288;141867577;141867895;141868155;141868406;141868924…	141839186;141841400;141841848;141842481;141842740;141843270;141843565;141844847;141845437;141845940;141846162;141846492;141846845;141847339;141847873;141848152;141849137;141849636;141850443;141850819;141851202;141851637;141851850;141852771;141853411;141855652;141856137;141856436;141856604;141856879;141865325;141865670;141866143;141867012;141867474;141867802;141868073;141868224;141868506;141868955…	+;+;+;+;+;+;+;+;+;+;+;+;+;+;+;+;+;+;+;+;+;+;+;+;+;+;+;+;+;+;+;+;+;+;+;+;+;+;+;+;+;+;+;+;+;+;+;+;+	14963	74180
Prkar1b	706	780	1026	687	1023	862	1043	1615	1886	1191	936	1394	0.53	0.022148	chr5;chr5;chr5;chr5;chr5;chr5;chr5;chr5;chr5;chr5;chr5;chr5	139017304;139020056;139037034;139042435;139050658;139062554;139063256;139106621;139108484;139127587;139129644;139130280	139018831;139020137;139037155;139042495;139050816;139062600;139063317;139106712;139108654;139127785;139129752;139130386	-;-;-;-;-;-;-;-;-;-;-;-	2739	19085
Mfsd13a	528	755	592	748	448	754	477	362	424	319	542	366	-0.51	0.0232476	chr19;chr19;chr19;chr19;chr19;chr19;chr19;chr19;chr19	46356880;46366311;46367210;46367709;46368266;46369237;46371936;46372182;46374446	46356984;46366553;46367292;46368161;46368389;46369333;46372107;46372375;46375254	+;+;+;+;+;+;+;+;+	2280	75146
Hs6st2	1066	1144	1329	1030	1212	1096	1314	2189	1844	1363	1369	1601	0.43	0.0233256	chrX;chrX;chrX;chrX;chrX	51387212;51428658;51471374;51679890;51681175	51390361;51428744;51471406;51680477;51681602	-;-;-;-;-	4286	50786
Retsat	3475	2871	2482	2365	1900	2621	1877	1790	1728	1268	2251	1662	-0.48	0.0252941	chr6;chr6;chr6;chr6;chr6;chr6;chr6;chr6;chr6;chr6;chr6	72598628;72600973;72601476;72602655;72603654;72604866;72605972;72606385;72606573;72606874;72607242	72598796;72601155;72601717;72602856;72603851;72604985;72606110;72606494;72606739;72607033;72607488	+;+;+;+;+;+;+;+;+;+;+	1937	67442
Slc23a3	192	195	171	226	199	150	43	127	151	55	78	118	-0.63	0.0252941	chr1;chr1;chr1;chr1;chr1;chr1;chr1;chr1;chr1;chr1;chr1;chr1	75125541;75126342;75128473;75128904;75129398;75131661;75132152;75132599;75132951;75133195;75133401;75133685	75126018;75126437;75128640;75129009;75129651;75131775;75132272;75132780;75133027;75133292;75133558;75133890	-;-;-;-;-;-;-;-;-;-;-;-	2059	22626
Slitrk5	7	7	10	4	4	5	23	30	12	14	11	12	0.66	0.0252941	chr14;chr14	111675115;111678938	111675723;111683135	+;+	4807	75409
Acan	46	222	363	195	102	187	712	379	712	263	317	770	0.65	0.0255913	chr7;chr7;chr7;chr7;chr7;chr7;chr7;chr7;chr7;chr7;chr7;chr7;chr7;chr7;chr7;chr7;chr7	79053483;79082188;79084467;79086262;79088178;79089603;79090939;79092313;79092679;79093982;79096667;79097752;79111294;79111955;79112674;79113655;79114200	79053608;79082264;79084850;79086436;79088305;79089896;79091343;79092487;79092806;79094275;79096882;79101234;79111452;79112037;79112818;79113837;79115099	+;+;+;+;+;+;+;+;+;+;+;+;+;+;+;+;+	7355	11595
Cdh13	280	126	133	99	211	75	373	431	285	272	277	254	0.64	0.0260511	chr8;chr8;chr8;chr8;chr8;chr8;chr8;chr8;chr8;chr8;chr8;chr8;chr8;chr8	118283755;118505604;118675018;118757368;118851719;118968049;119095185;119198855;119236784;119242190;119288586;119312502;119313973;119323395	118283898;118505715;118675226;118757484;118851871;118968193;119095363;119198995;119236966;119242443;119288728;119312735;119314194;119323448	+;+;+;+;+;+;+;+;+;+;+;+;+;+	2290	12554
AI467606	275	400	440	364	424	391	273	268	333	280	226	286	-0.41	0.0262514	chr7;chr7	127091436;127092169	127091472;127094049	+;+	1918	101602
Adamts17	126	205	268	229	151	328	85	112	83	135	178	80	-0.62	0.0269799	chr7;chr7;chr7;chr7;chr7;chr7;chr7;chr7;chr7;chr7;chr7;chr7;chr7;chr7;chr7;chr7;chr7;chr7;chr7;chr7;chr7;chr7;chr7	66839735;66840248;66849707;66888301;66908593;66909331;66915851;66968809;67002458;67004340;67027807;67029575;67041785;67047462;67051917;67062066;67070589;67075303;67078242;67120811;67124925;67147561;67149900	66839911;66840618;66849872;66888470;66908676;66909488;66915894;66968914;67002598;67004490;67027908;67029720;67041951;67047589;67052037;67062146;67070746;67075462;67078377;67121015;67125077;67147738;67152625	+;+;+;+;+;+;+;+;+;+;+;+;+;+;+;+;+;+;+;+;+;+;+	6029	233332
Cyp2e1	70	221	157	174	27	119	771	621	383	385	203	139	0.64	0.0269973	chr7;chr7;chr7;chr7;chr7;chr7;chr7;chr7;chr7	140763832;140764800;140769096;140769564;140770052;140770942;140773019;140773630;140774558	140764027;140764959;140769245;140769724;140770228;140771083;140773206;140773771;140774981	+;+;+;+;+;+;+;+;+	1740	13106
Lipa	3647	4567	4459	4003	5910	4471	4268	9614	10159	6050	6703	7400	0.55	0.0271245	chr19;chr19;chr19;chr19;chr19;chr19;chr19;chr19;chr19;chr19	34492316;34495060;34500097;34501503;34507009;34508989;34510823;34523422;34524738;34527366	34494213;34495131;34500168;34501649;34507145;34509098;34511021;34523539;34524846;34527474	-;-;-;-;-;-;-;-;-;-	2971	16889
Fam78b	146	167	212	344	266	300	205	464	553	374	660	668	0.63	0.0287825	chr1;chr1;chr1	167001417;167078537;167087978	167001828;167079785;167091302	+;+;+	4986	226610
Mb	43	14	10	9	3	25	5	4	1	4	2	5	-0.58	0.0287825	chr15;chr15;chr15;chr15	77015487;77017576;77022489;77050525	77016072;77017798;77022787;77050668	-;-;-;-	1252	17189
Rab25	19	19	13	20	10	33	11	8	7	7	9	5	-0.65	0.0290416	chr3;chr3;chr3;chr3;chr3	88542029;88542701;88543320;88545061;88548033	88542370;88542781;88543513;88545256;88548279	-;-;-;-;-	1060	53868
Fam19a5	338	490	494	445	518	488	421	840	915	763	633	705	0.51	0.0302095	chr15;chr15;chr15;chr15;chr15;chr15	87544299;87625230;87681480;87715547;87720502;87757297	87544603;87625486;87681629;87715679;87720629;87759364	+;+;+;+;+;+	3041	106014
Adgrf5	3458	3624	3971	3807	3927	3355	4274	4565	3854	5864	4731	5734	0.36	0.0303453	chr17;chr17;chr17;chr17;chr17;chr17;chr17;chr17;chr17;chr17;chr17;chr17;chr17;chr17;chr17;chr17;chr17;chr17;chr17;chr17;chr17	43389466;43403918;43410502;43422498;43424415;43424714;43426285;43426939;43428445;43430504;43437516;43439951;43441784;43444987;43446004;43446873;43449792;43452280;43452416;43453071;43455256	43389707;43404043;43410556;43422656;43424591;43424823;43426343;43427084;43428666;43430707;43437686;43440160;43442002;43445139;43446212;43447052;43451195;43452321;43452475;43453155;43459557	+;+;+;+;+;+;+;+;+;+;+;+;+;+;+;+;+;+;+;+;+	8535	224792
Tbc1d2b	2907	3298	3425	2710	2752	3080	3360	3657	4121	3682	3445	3806	0.27	0.0303453	chr9;chr9;chr9;chr9;chr9;chr9;chr9;chr9;chr9;chr9;chr9;chr9;chr9	90202047;90207773;90209668;90215478;90218660;90222307;90223439;90226021;90227330;90228938;90241010;90249791;90270352	90205222;90207894;90209853;90215595;90219154;90222500;90223549;90226404;90227574;90229101;90241178;90249944;90270769	-;-;-;-;-;-;-;-;-;-;-;-;-	5936	67016
Cd24a	560	455	585	475	815	557	376	488	400	395	405	363	-0.44	0.0308148	chr10;chr10	43579169;43582604	43579322;43584265	+;+	1816	12484
Scnn1a	78	93	98	98	109	108	78	69	76	67	65	70	-0.4	0.0308772	chr6;chr6;chr6;chr6;chr6;chr6;chr6;chr6;chr6;chr6;chr6;chr6	125321340;125330911;125332093;125337797;125338236;125338837;125339106;125342602;125342788;125343021;125343222;125343699	125322374;125331184;125332283;125337900;125338399;125338935;125339223;125342680;125342845;125343076;125343297;125344943	+;+;+;+;+;+;+;+;+;+;+;+	3499	20276
Ocln	143	365	314	282	154	403	143	127	108	205	141	144	-0.61	0.030984	chr13;chr13;chr13;chr13;chr13;chr13;chr13;chr13;chr13	100497367;100502936;100506151;100511412;100515027;100534963;100539261;100541068;100552387	100498915;100502977;100506322;100511627;100515175;100535124;100539933;100541184;100552498	-;-;-;-;-;-;-;-;-	3192	18260
Aqp12	35	47	44	69	43	56	19	25	11	35	39	20	-0.62	0.0322803	chr1;chr1;chr1	93006334;93008561;93011975	93007009;93008677;93012269	+;+;+	1088	208760
Atp9b	2806	2776	2734	2814	2835	2843	3023	2975	3262	3187	2982	2976	0.13	0.0333639	chr18;chr18;chr18;chr18;chr18;chr18;chr18;chr18;chr18;chr18;chr18;chr18;chr18;chr18;chr18;chr18;chr18;chr18;chr18;chr18;chr18;chr18;chr18;chr18;chr18;chr18;chr18;chr18;chr18;chr18	80734141;80736812;80738653;80739747;80749819;80752758;80752992;80753949;80754245;80756454;80758295;80762062;80762874;80765023;80765771;80776798;80778863;80795290;80808612;80836355;80844527;80847172;80858544;80869742;80877315;80891815;80909592;80912797;80917705;80933824	80736149;80736844;80738856;80739804;80749927;80752822;80753147;80754013;80754389;80756543;80758393;80762232;80762957;80765115;80765932;80777046;80778975;80795432;80808772;80836431;80844602;80847252;80858638;80869793;80877373;80891923;80909705;80912947;80917878;80934058	-;-;-;-;-;-;-;-;-;-;-;-;-;-;-;-;-;-;-;-;-;-;-;-;-;-;-;-;-;-	5432	50771
Gm10768	27	5	11	13	9	11	6	4	0	2	4	3	-0.6	0.0333932	chr19	43838803	43840845	+	2043	100038628
Fam83b	14	26	14	21	11	17	6	6	6	8	6	11	-0.64	0.0338285	chr9;chr9;chr9;chr9	76490705;76502109;76503018;76545340	76493085;76502233;76503182;76545804	-;-;-;-	3136	208994
8030451A03Rik	365	370	566	397	408	435	360	234	267	334	323	295	-0.42	0.0349051	chr4;chr4;chr4;chr4;chr4	63979854;64023976;64079366;64121697;64147774	63979989;64024073;64079471;64121823;64149924	+;+;+;+;+	2618	100504061
Gpm6a	572	772	673	784	480	511	1128	1051	962	829	1147	642	0.49	0.0362451	chr8;chr8;chr8;chr8;chr8;chr8;chr8;chr8	54779434;54954728;55037328;55047235;55050105;55054772;55055376;55058777	54779650;54955315;55037520;55047391;55050258;55054848;55055441;55060878	+;+;+;+;+;+;+;+	3554	234267
Akap12	1611	1534	1769	1662	1777	1643	1400	1412	1181	1398	1606	1264	-0.26	0.0367477	chr10;chr10;chr10;chr10	4266329;4313743;4353142;4358478	4266668;4313857;4357939;4359471	+;+;+;+	6247	83397
Rnase4	1433	1691	1866	1749	2015	1942	2291	2548	3175	2078	1988	2408	0.39	0.0372909	chr14;chr14;chr14	51091077;51096000;51104807	51091253;51096473;51106151	+;+;+	1996	58809
Cdh6	11	23	27	16	12	19	24	54	26	43	31	39	0.62	0.0397586	chr15;chr15;chr15;chr15;chr15;chr15;chr15;chr15;chr15;chr15;chr15;chr15	13034200;13040958;13041347;13042559;13044645;13051293;13053797;13057423;13060108;13064280;13091650;13173514	13034690;13041209;13041464;13042680;13044781;13051546;13053984;13057590;13060227;13064574;13092010;13173639	-;-;-;-;-;-;-;-;-;-;-;-	2632	12563
Cmtm3	5385	4149	4609	3835	5736	4267	6421	5914	6253	5664	5549	6089	0.33	0.0397586	chr8;chr8;chr8;chr8;chr8	104340594;104343758;104344777;104345272;104346732	104340895;104343913;104344872;104345392;104347672	+;+;+;+;+	1616	68119
Mpdz	2254	2420	2995	2464	2357	2408	2657	3002	3309	3139	2882	3183	0.27	0.0402317	chr4;chr4;chr4;chr4;chr4;chr4;chr4;chr4;chr4;chr4;chr4;chr4;chr4;chr4;chr4;chr4;chr4;chr4;chr4;chr4;chr4;chr4;chr4;chr4;chr4;chr4;chr4;chr4;chr4;chr4;chr4;chr4;chr4;chr4;chr4;chr4;chr4;chr4;chr4;chr4;chr4;chr4;chr4;chr4;chr4;chr4;chr4	81278500;81281701;81282657;81283333;81284577;81285463;81286368;81287660;81290231;81292419;81292761;81293480;81295419;81297287;81297462;81303593;81306800;81307098;81308230;81310157;81313500;81317594;81320346;81326865;81329427;81335676;81348630;81349002;81356330;81358626;81360004;81361316;81363026;81363994;81365909;81368686;81369565;81377964;81378357;81381671;81383308;81383759;81385164;81386266;814…	81279769;81281824;81282769;81283437;81284699;81285506;81286458;81287746;81290378;81292612;81292844;81293625;81295584;81297361;81297554;81303673;81306890;81307189;81308426;81310319;81313598;81317704;81320523;81326957;81329531;81335874;81348744;81349277;81356497;81358742;81360213;81361501;81363190;81364140;81366015;81368757;81369727;81378052;81378471;81381880;81383436;81383972;81385303;81386478;814…	-;-;-;-;-;-;-;-;-;-;-;-;-;-;-;-;-;-;-;-;-;-;-;-;-;-;-;-;-;-;-;-;-;-;-;-;-;-;-;-;-;-;-;-;-;-;-	7515	17475
Gng13	272	126	167	174	186	180	385	216	246	304	369	253	0.53	0.0407645	chr17;chr17;chr17	25717172;25718667;25718927	25717277;25718798;25719102	+;+;+	414	64337
Cacna1s	68	101	117	108	28	75	27	13	15	59	26	47	-0.63	0.0410494	chr1;chr1;chr1;chr1;chr1;chr1;chr1;chr1;chr1;chr1;chr1;chr1;chr1;chr1;chr1;chr1;chr1;chr1;chr1;chr1;chr1;chr1;chr1;chr1;chr1;chr1;chr1;chr1;chr1;chr1;chr1;chr1;chr1;chr1;chr1;chr1;chr1;chr1;chr1;chr1;chr1;chr1;chr1;chr1	136052901;136054579;136068921;136070634;136070910;136073507;136075067;136076727;136077629;136079479;136084215;136085292;136086684;136087324;136088303;136089020;136091698;136092587;136093260;136094881;136095463;136095770;136097078;136097365;136098172;136098532;136100600;136101479;136104570;136105448;136105784;136106402;136107017;136108080;136110866;136111978;136112910;136113283;136115148;136115925…	136053052;136054684;136069060;136070776;136071062;136073712;136075170;136076872;136077710;136079639;136084440;136085499;136086804;136087438;136088396;136089089;136091830;136092716;136093319;136094987;136095550;136095877;136097130;136097511;136098373;136098690;136100710;136101562;136104626;136105576;136105849;136106493;136107176;136108207;136110962;136112080;136113011;136113407;136115276;136116175…	+;+;+;+;+;+;+;+;+;+;+;+;+;+;+;+;+;+;+;+;+;+;+;+;+;+;+;+;+;+;+;+;+;+;+;+;+;+;+;+;+;+;+;+	6260	12292
Gulp1	462	333	358	337	354	376	349	690	683	521	466	588	0.47	0.0410494	chr1;chr1;chr1;chr1;chr1;chr1;chr1;chr1;chr1;chr1;chr1	44551671;44689144;44708617;44744474;44754343;44766014;44773271;44774053;44780968;44788448;44794950	44551872;44689215;44708678;44744545;44754441;44766151;44773387;44774145;44781106;44788542;44796836	+;+;+;+;+;+;+;+;+;+;+	2976	70676
Svs5	95	41	55	27	142	33	227	129	156	131	135	160	0.63	0.0410771	chr2;chr2;chr2	164332765;164333300;164334224	164332855;164333638;164334394	+;+;+	601	20944
Nphs2	33	68	52	45	65	44	80	89	83	63	75	87	0.51	0.0415502	chr1;chr1;chr1;chr1;chr1;chr1;chr1;chr1	156310735;156312975;156316812;156318688;156320884;156323737;156324937;156325860	156311067;156313078;156316884;156318770;156321087;156323792;156325015;156328035	+;+;+;+;+;+;+;+	3108	170484
Cldn3	153	191	167	222	168	185	98	156	123	63	144	90	-0.53	0.042977	chr5	134986214	134987476	+	1263	12739
Foxl1	9	18	43	36	14	24	8	5	8	11	12	9	-0.62	0.042977	chr8	121127685	121130644	+	2960	14241
Marveld2	207	306	345	206	98	217	129	107	86	163	148	93	-0.6	0.0432829	chr13;chr13;chr13;chr13;chr13;chr13;chr13	100595957;100597802;100600461;100600889;100607777;100611433;100616605	100597411;100597852;100600632;100601037;100607812;100612584;100616971	-;-;-;-;-;-;-	3382	218518
Kcnb1	403	329	408	365	538	396	461	722	593	601	492	536	0.42	0.0433227	chr2;chr2	167095969;167188057	167106359;167188818	-;-	11153	16500
Chd3	8599	8993	9830	7941	8353	8677	11107	9969	9557	11883	9925	9948	0.24	0.0442505	chr11;chr11;chr11;chr11;chr11;chr11;chr11;chr11;chr11;chr11;chr11;chr11;chr11;chr11;chr11;chr11;chr11;chr11;chr11;chr11;chr11;chr11;chr11;chr11;chr11;chr11;chr11;chr11;chr11;chr11;chr11;chr11;chr11;chr11;chr11;chr11;chr11;chr11;chr11;chr11	69344351;69345136;69345471;69346618;69347066;69347753;69348393;69348710;69348921;69349171;69349790;69350107;69350792;69351084;69352100;69352547;69353188;69353664;69354062;69354365;69355339;69355631;69356207;69356536;69356938;69357365;69357705;69358243;69359127;69359827;69360172;69360545;69361049;69361385;69361671;69362036;69363620;69363973;69364692;69369136	69344478;69345262;69345634;69346813;69347198;69347861;69348521;69348811;69349056;69349292;69349952;69350251;69350925;69351169;69352165;69352724;69353354;69353895;69354186;69354482;69355470;69355772;69356380;69356657;69357075;69357565;69357896;69358342;69359258;69360038;69360375;69360775;69361242;69361535;69361801;69362322;69363744;69364143;69364804;69369391	-;-;-;-;-;-;-;-;-;-;-;-;-;-;-;-;-;-;-;-;-;-;-;-;-;-;-;-;-;-;-;-;-;-;-;-;-;-;-;-	6168	216848
Spta1	1	5	2	2	5	2	8	26	6	7	8	18	0.58	0.0444282	chr1;chr1;chr1;chr1;chr1;chr1;chr1;chr1;chr1;chr1;chr1;chr1;chr1;chr1;chr1;chr1;chr1;chr1;chr1;chr1;chr1;chr1;chr1;chr1;chr1;chr1;chr1;chr1;chr1;chr1;chr1;chr1;chr1;chr1;chr1;chr1;chr1;chr1;chr1;chr1;chr1;chr1;chr1;chr1;chr1;chr1;chr1;chr1;chr1;chr1;chr1;chr1	174172776;174174327;174175763;174178658;174179731;174181004;174181705;174184581;174185631;174187198;174190096;174190948;174192920;174193529;174195856;174197603;174198362;174199421;174202251;174203253;174205271;174207037;174208312;174209294;174211564;174212538;174213344;174213862;174214056;174215478;174217132;174217525;174217877;174218403;174218724;174219766;174222579;174223261;174224428;174229242…	174172961;174174563;174175888;174178798;174179877;174181137;174181849;174184735;174185766;174187299;174190233;174191058;174192997;174193684;174196060;174197784;174198605;174199543;174202468;174203345;174205408;174207188;174208498;174209395;174211655;174212682;174213525;174213961;174214253;174215621;174217235;174217687;174218008;174218540;174218828;174219974;174222699;174223382;174224560;174229340…	+;+;+;+;+;+;+;+;+;+;+;+;+;+;+;+;+;+;+;+;+;+;+;+;+;+;+;+;+;+;+;+;+;+;+;+;+;+;+;+;+;+;+;+;+;+;+;+;+;+;+;+	8405	20739
Naaladl1	16	25	28	23	20	19	13	9	8	12	11	15	-0.6	0.0467431	chr19;chr19;chr19;chr19;chr19;chr19;chr19;chr19;chr19;chr19;chr19;chr19;chr19;chr19;chr19;chr19;chr19;chr19	6105798;6106086;6106345;6106823;6108458;6108823;6109419;6109634;6112153;6112329;6112475;6112695;6112876;6114442;6114604;6114854;6115046;6115369	6105997;6106258;6106466;6106945;6108741;6108927;6109504;6109753;6112238;6112392;6112542;6112786;6112966;6114523;6114777;6114941;6115138;6115555	+;+;+;+;+;+;+;+;+;+;+;+;+;+;+;+;+;+	2238	381204
Rorc	348	245	350	214	756	286	653	861	819	609	630	581	0.59	0.0485977	chr3;chr3;chr3;chr3;chr3;chr3;chr3;chr3;chr3;chr3;chr3	94372826;94375035;94387121;94387460;94388751;94389475;94391074;94391380;94391645;94393031;94397192	94372931;94375064;94387206;94387601;94389257;94389596;94391206;94391487;94391755;94393140;94398239	+;+;+;+;+;+;+;+;+;+;+	2503	19885
Insc	72	82	56	91	82	87	55	225	332	117	108	233	0.62	0.0510771	chr7;chr7;chr7;chr7;chr7;chr7;chr7;chr7;chr7;chr7;chr7;chr7;chr7	114745766;114768932;114790952;114792246;114793970;114804479;114811603;114829034;114834753;114842123;114845017;114846452;114849816	114746006;114769032;114791297;114792298;114794093;114804592;114811728;114829205;114834931;114842189;114845172;114846528;114850380	+;+;+;+;+;+;+;+;+;+;+;+;+	2321	233752
Metrnl	1192	1278	1720	1662	1820	1758	2366	2264	2324	1672	1925	2354	0.4	0.0510771	chr11;chr11;chr11;chr11	121702427;121707730;121714697;121715737	121702795;121708115;121714756;121717389	+;+;+;+	2468	210029
Lin7b	103	191	183	254	166	252	99	79	88	83	186	88	-0.58	0.0512391	chr7;chr7;chr7;chr7;chr7;chr7	45367891;45368304;45369141;45369915;45370127;45370522	45367998;45368467;45369350;45369986;45370245;45370564	-;-;-;-;-;-	716	22342
Tnni2	16	12	16	22	11	36	5	5	7	14	5	5	-0.61	0.0512391	chr7;chr7;chr7;chr7;chr7;chr7;chr7	142442468;142442691;142443171;142443303;142443571;142443906;142444215	142442498;142442697;142443212;142443431;142443660;142444082;142444405	+;+;+;+;+;+;+	667	21953
Igsf11	2327	2912	2375	4028	2589	2719	1565	1787	1976	2125	2151	2369	-0.43	0.0517642	chr16;chr16;chr16;chr16;chr16;chr16;chr16	38902345;39007134;39008785;39011217;39022366;39023230;39024763	38902559;39007297;39008992;39011372;39022488;39023380;39027159	+;+;+;+;+;+;+	3414	207683
Tmem125	16	14	16	21	12	15	4	13	7	6	5	7	-0.61	0.0556876	chr4;chr4;chr4;chr4	118540941;118542601;118543356;118543600	118542371;118542760;118543499;118543726	-;-;-;-	1862	230678
Scara5	495	385	613	523	1053	563	714	1098	961	950	1021	1444	0.55	0.0562384	chr14;chr14;chr14;chr14;chr14;chr14;chr14;chr14;chr14;chr14	65666403;65670557;65689768;65730521;65738424;65740290;65742132;65743142;65759585;65762722	65666746;65670674;65689896;65731195;65738504;65740388;65742179;65744943;65759779;65764826	+;+;+;+;+;+;+;+;+;+	5596	71145
Trpm4	1008	1862	1333	1438	1264	1692	856	1073	1065	1014	1135	1061	-0.41	0.0562384	chr7;chr7;chr7;chr7;chr7;chr7;chr7;chr7;chr7;chr7;chr7;chr7;chr7;chr7;chr7;chr7;chr7;chr7;chr7;chr7;chr7;chr7;chr7;chr7;chr7	45303155;45304609;45304795;45304948;45305289;45308244;45308544;45309098;45310277;45314595;45314981;45316775;45317006;45318036;45318339;45319242;45321788;45321999;45322321;45326563;45326977;45327272;45327721;45333382;45333687	45303692;45304714;45304867;45305080;45305494;45308421;45308718;45309230;45310699;45314672;45315093;45316920;45317135;45318170;45318680;45319354;45321887;45322190;45322382;45326746;45327140;45327452;45327895;45333452;45333780	-;-;-;-;-;-;-;-;-;-;-;-;-;-;-;-;-;-;-;-;-;-;-;-;-	4245	68667
Wdfy1	379	397	400	411	409	375	439	1213	400	1068	419	1040	0.59	0.0562384	chr1;chr1;chr1;chr1;chr1;chr1;chr1;chr1;chr1;chr1;chr1;chr1	79702262;79706244;79707452;79709093;79713858;79714874;79724645;79726403;79729656;79733800;79740062;79761564	79705570;79706352;79707582;79709194;79713963;79715000;79724757;79726716;79729710;79733873;79740129;79761769	-;-;-;-;-;-;-;-;-;-;-;-	4714	69368
Coch	278	311	706	289	238	788	249	211	270	178	184	201	-0.6	0.056317	chr12;chr12;chr12;chr12;chr12;chr12;chr12;chr12;chr12;chr12;chr12	51593341;51593738;51595335;51596444;51597015;51598028;51598152;51601814;51602647;51603196;51604857	51593657;51593791;51595491;51596577;51597077;51598072;51598299;51601917;51602873;51603712;51605773	+;+;+;+;+;+;+;+;+;+;+	2683	12810
Cd163l1	20	36	55	14	10	31	145	111	60	95	41	29	0.6	0.057455	chr7;chr7;chr7;chr7;chr7;chr7;chr7;chr7;chr7;chr7;chr7;chr7;chr7;chr7	140218267;140220372;140222157;140223216;140223891;140224320;140224710;140227857;140228362;140228504;140229035;140229745;140230300;140230969	140218628;140220704;140222450;140223524;140224196;140224637;140225024;140228174;140228430;140228818;140229058;140229882;140230475;140231145	+;+;+;+;+;+;+;+;+;+;+;+;+;+	3454	244233
Trim80	33	58	48	54	30	45	11	23	31	8	31	24	-0.6	0.0580308	chr11;chr11;chr11;chr11;chr11;chr11;chr11;chr11	115440545;115440707;115441081;115445016;115445311;115446406;115446758;115447664	115440606;115440750;115441745;115445111;115445544;115446568;115446820;115448268	+;+;+;+;+;+;+;+	1932	432613
Ttl	1019	1128	1082	1109	1160	1108	1161	1267	1245	1242	1193	1302	0.16	0.0580308	chr2;chr2;chr2;chr2;chr2;chr2;chr2	129065947;129068855;129075856;129081210;129081974;129088994;129092941	129066303;129068933;129076088;129081345;129082243;129089137;129096283	+;+;+;+;+;+;+	4562	69737
Snw1	4301	4137	3912	3967	4108	3936	4299	4442	4551	4499	4300	4404	0.12	0.0584332	chr12;chr12;chr12;chr12;chr12;chr12;chr12;chr12;chr12;chr12;chr12;chr12;chr12;chr12	87449910;87450806;87452582;87453858;87455590;87456852;87458893;87459421;87460407;87461665;87461862;87464550;87468610;87472248	87450716;87450969;87452699;87453954;87455731;87456968;87458958;87459490;87460511;87461771;87461957;87464711;87468763;87472299	-;-;-;-;-;-;-;-;-;-;-;-;-;-	2257	66354
Aifm3	203	173	157	133	244	119	128	129	123	81	94	103	-0.5	0.0630815	chr16;chr16;chr16;chr16;chr16;chr16;chr16;chr16;chr16;chr16;chr16;chr16;chr16;chr16;chr16;chr16;chr16;chr16;chr16;chr16;chr16	17489691;17491293;17491921;17499548;17500001;17500289;17500490;17500747;17500926;17501453;17502091;17502266;17502496;17502713;17502894;17503466;17503644;17504918;17505684;17506230;17507127	17489891;17491483;17492103;17499761;17500110;17500398;17500534;17500843;17501038;17501539;17502182;17502396;17502611;17502784;17502957;17503542;17503761;17505016;17505759;17506334;17507482	+;+;+;+;+;+;+;+;+;+;+;+;+;+;+;+;+;+;+;+;+	2657	72168
Ahnak	6311	9609	11289	7825	8422	10825	10570	11858	13164	14686	11776	13212	0.41	0.0639295	chr19;chr19;chr19;chr19;chr19;chr19;chr19	8989284;8999662;9000100;9000676;9001699;9037159;9076576	8989429;8999772;9000256;9000863;9019195;9037258;9076919	+;+;+;+;+;+;+	18543	66395
Dcx	20	17	22	14	12	18	5	6	4	16	6	2	-0.6	0.0639529	chrX;chrX;chrX;chrX;chrX;chrX;chrX	143855842;143870607;143875755;143877239;143923089;143930941;143932897	143863607;143870704;143875892;143877341;143923429;143931326;143933219	-;-;-;-;-;-;-	9155	13193
Ptch2	178	329	326	264	252	259	162	173	144	220	163	226	-0.46	0.0639529	chr4;chr4;chr4;chr4;chr4;chr4;chr4;chr4;chr4;chr4;chr4;chr4;chr4;chr4;chr4;chr4;chr4;chr4;chr4;chr4;chr4;chr4	117096356;117096847;117104733;117105030;117105234;117105935;117107899;117108155;117108383;117108604;117108856;117109293;117109512;117109737;117110195;117110599;117110827;117111125;117111515;117114012;117114243;117114640	117096427;117097039;117104922;117105099;117105325;117106130;117108020;117108302;117108514;117108759;117108948;117109418;117109630;117110085;117110507;117110741;117111007;117111405;117111652;117114154;117114342;117114831	+;+;+;+;+;+;+;+;+;+;+;+;+;+;+;+;+;+;+;+;+;+	3549	19207
Slc8a3	43	56	41	55	36	40	31	108	107	71	100	90	0.58	0.0639529	chr12;chr12;chr12;chr12;chr12;chr12;chr12;chr12;chr12	81197915;81202243;81204054;81204892;81209454;81214066;81216721;81314260;81332641	81199867;81202518;81204153;81205016;81209471;81214169;81216827;81316104;81333180	-;-;-;-;-;-;-;-;-	5068	110893
Spry1	376	485	605	398	348	627	331	328	304	351	361	315	-0.43	0.0639529	chr3;chr3;chr3	37639950;37640520;37642555	37640105;37640808;37644599	+;+;+	2490	24063
Hsbp1l1	49	64	64	53	60	85	49	36	45	31	44	42	-0.48	0.0645024	chr18;chr18;chr18;chr18;chr18	80229751;80233415;80235449;80236696;80247044	80230561;80233509;80235515;80236921;80247102	-;-;-;-;-	1258	66255
Col9a2	1306	882	2888	1244	1928	1413	1493	497	478	431	596	935	-0.6	0.0650923	chr4;chr4;chr4;chr4;chr4;chr4;chr4;chr4;chr4;chr4;chr4;chr4;chr4;chr4;chr4;chr4;chr4;chr4;chr4;chr4;chr4;chr4;chr4;chr4;chr4;chr4;chr4;chr4;chr4;chr4;chr4;chr4	121039566;121040965;121042294;121042416;121043696;121043862;121043995;121044275;121044665;121044823;121044999;121045141;121045484;121045926;121046070;121046229;121049662;121050076;121050355;121051214;121051651;121051968;121052227;121052358;121052581;121052753;121052891;121053058;121053439;121053770;121054253;121054596	121039786;121041039;121042329;121042478;121043749;121043897;121044018;121044328;121044718;121044870;121045055;121045194;121045537;121045979;121046123;121046282;121049715;121050129;121050408;121051258;121051704;121052021;121052280;121052429;121052616;121052797;121052923;121053204;121053493;121053958;121054330;121055325	+;+;+;+;+;+;+;+;+;+;+;+;+;+;+;+;+;+;+;+;+;+;+;+;+;+;+;+;+;+;+;+	2746	12840
1190002N15Rik	2384	2814	3130	2150	2374	2776	1603	2231	1834	2273	2149	1854	-0.35	0.0664409	chr9;chr9;chr9	94517864;94524392;94537219	94520646;94524695;94538081	-;-;-	3950	68861
2200002J24Rik	91	91	63	88	78	86	56	58	50	38	77	58	-0.46	0.0664409	chr7;chr7;chr7;chr7	30698926;30699557;30699773;30700246	30698986;30699608;30699980;30700534	+;+;+;+	610	69147
Cecr2	333	386	405	372	510	382	455	497	517	486	505	557	0.31	0.0664409	chr6;chr6;chr6;chr6;chr6;chr6;chr6;chr6;chr6;chr6;chr6;chr6;chr6;chr6;chr6;chr6;chr6;chr6;chr6	120666421;120720868;120731260;120733731;120734558;120737099;120738156;120743783;120750852;120752640;120754525;120754649;120755517;120756549;120757566;120757815;120761141;120765272;120766412	120666707;120720962;120731443;120733870;120734662;120737148;120738325;120743866;120751005;120752769;120754562;120754740;120755643;120756853;120757691;120758631;120762557;120765383;120771191	+;+;+;+;+;+;+;+;+;+;+;+;+;+;+;+;+;+;+	9213	330409
Ctnnbip1	1000	1061	822	1086	1083	1023	861	862	814	824	881	886	-0.23	0.0664409	chr4;chr4;chr4;chr4;chr4;chr4	149518241;149539829;149545117;149545711;149546402;149564205	149518379;149539913;149545234;149545831;149546492;149566437	+;+;+;+;+;+	2787	67087
Stk32c	101	103	137	105	110	116	156	133	148	168	136	130	0.34	0.0671285	chr7;chr7;chr7;chr7;chr7;chr7;chr7;chr7;chr7;chr7;chr7;chr7;chr7	139103638;139105265;139119017;139119241;139120670;139121356;139121761;139121937;139122829;139125128;139141075;139188099;139213212	139104367;139105332;139119148;139119366;139120786;139121459;139121850;139121974;139123002;139125279;139141130;139188494;139213307	-;-;-;-;-;-;-;-;-;-;-;-;-	2279	57740
Dusp26	33	33	50	27	34	36	100	58	74	47	53	41	0.55	0.0710299	chr8;chr8;chr8;chr8;chr8	31089662;31090160;31091805;31094088;31096189	31089895;31090302;31092100;31094302;31097047	+;+;+;+;+	1747	66959
Dagla	330	434	483	344	359	433	494	586	556	442	468	647	0.37	0.0713389	chr19;chr19;chr19;chr19;chr19;chr19;chr19;chr19;chr19;chr19;chr19;chr19;chr19;chr19;chr19;chr19;chr19;chr19;chr19;chr19	10245265;10250369;10251067;10252039;10253330;10253717;10254807;10255661;10256124;10256297;10256818;10260651;10262494;10263094;10265008;10269187;10269717;10270988;10271494;10304821	10248624;10250556;10251196;10252238;10253402;10253785;10254949;10255741;10256201;10256380;10256971;10260775;10262571;10263228;10265095;10269325;10269818;10271199;10271631;10304877	-;-;-;-;-;-;-;-;-;-;-;-;-;-;-;-;-;-;-;-	5634	269060
Eya2	862	988	1009	1140	801	918	1655	1046	1155	1203	1151	1418	0.37	0.0713389	chr2;chr2;chr2;chr2;chr2;chr2;chr2;chr2;chr2;chr2;chr2;chr2;chr2;chr2;chr2;chr2	165655298;165664786;165682837;165685549;165687619;165713505;165715951;165724674;165731553;165754441;165761904;165763697;165766215;165767037;165769225;165771034	165655535;165664886;165682882;165685691;165687735;165713572;165716128;165724816;165731636;165754530;165761962;165763857;165766329;165767158;165769325;165771631	+;+;+;+;+;+;+;+;+;+;+;+;+;+;+;+	2364	14049
Hey1	270	317	276	239	246	283	243	173	221	198	238	202	-0.33	0.0713389	chr3;chr3;chr3;chr3;chr3	8663359;8665945;8666272;8666502;8666782	8665064;8666026;8666355;8666577;8667038	-;-;-;-;-	2205	15213
Peg3	604	587	748	702	1277	752	756	1251	1387	1344	1223	1553	0.51	0.0713389	chr7;chr7;chr7;chr7;chr7;chr7;chr7;chr7;chr7	6705960;6711851;6712673;6716054;6717113;6717799;6718426;6726490;6730258	6711731;6711943;6712775;6716157;6717196;6717888;6718556;6726574;6730419	-;-;-;-;-;-;-;-;-	6624	18616
Car4	2	3	9	6	2	3	22	18	12	15	14	3	0.56	0.0717259	chr11;chr11;chr11;chr11;chr11;chr11;chr11;chr11	84957754;84962386;84963338;84964093;84964348;84964535;84964713;84965611	84957941;84962439;84963493;84964238;84964428;84964601;84964876;84966054	+;+;+;+;+;+;+;+	1300	12351
H2-Q2	13	15	20	20	8	14	11	2	8	2	3	1	-0.57	0.0733701	chr17;chr17;chr17;chr17;chr17;chr17;chr17	35342333;35342600;35343113;35344755;35345158;35345454;35345660	35342396;35342869;35343388;35345030;35345274;35345486;35345722	+;+;+;+;+;+;+	1099	15013
Unc13d	1803	4788	4592	4202	1047	4769	1090	597	542	848	2794	532	-0.56	0.0733701	chr11;chr11;chr11;chr11;chr11;chr11;chr11;chr11;chr11;chr11;chr11;chr11;chr11;chr11;chr11;chr11;chr11;chr11;chr11;chr11;chr11;chr11;chr11;chr11;chr11;chr11;chr11;chr11;chr11;chr11;chr11;chr11;chr11	116062096;116063639;116064243;116064545;116064761;116065299;116065442;116066690;116067831;116068045;116068376;116068663;116069115;116069358;116069566;116069702;116069887;116070021;116070235;116070430;116073385;116073569;116073784;116074042;116074238;116074400;116075705;116076108;116076270;116076442;116076752;116077448;116077945	116062803;116063835;116064366;116064665;116064844;116065370;116065547;116066769;116067899;116068251;116068474;116068806;116069235;116069488;116069617;116069799;116069937;116070111;116070359;116070547;116073488;116073661;116073888;116074111;116074306;116074444;116075885;116076174;116076329;116076549;116076787;116077661;116077961	-;-;-;-;-;-;-;-;-;-;-;-;-;-;-;-;-;-;-;-;-;-;-;-;-;-;-;-;-;-;-;-;-	3967	70450
BC034090	1396	1343	1745	1212	1573	1479	1721	1857	2115	1666	1649	1989	0.31	0.0742118	chr1;chr1;chr1;chr1;chr1;chr1;chr1;chr1;chr1	155212471;155217382;155218260;155221335;155223275;155224911;155232446;155240736;155241425	155213713;155217566;155218387;155221587;155223431;155226448;155232589;155240799;155242323	-;-;-;-;-;-;-;-;-	4611	207792
Car3	101	407	408	499	19	213	1903	2923	1456	409	1177	730	0.5	0.0742352	chr3;chr3;chr3;chr3;chr3;chr3;chr3	14863538;14864250;14866803;14868349;14869235;14870042;14871542	14863605;14864447;14866921;14868441;14869297;14870197;14872381	+;+;+;+;+;+;+	1537	12350
Tnfsf13	71	56	53	49	60	48	86	103	107	66	81	62	0.47	0.0743351	chr11;chr11;chr11;chr11;chr11;chr11	69682577;69683854;69684218;69684485;69684660;69685029	69683344;69683992;69684336;69684532;69684738;69685554	-;-;-;-;-;-	1679	69583
Grb7	37	45	27	51	50	39	19	36	24	27	24	13	-0.55	0.075022	chr11;chr11;chr11;chr11;chr11;chr11;chr11;chr11;chr11;chr11;chr11;chr11;chr11;chr11;chr11	98446834;98450766;98451028;98451306;98451595;98451842;98452119;98453181;98453495;98453793;98453972;98454221;98454398;98454583;98454859	98447249;98450922;98451178;98451462;98451716;98451919;98452268;98453291;98453593;98453873;98454088;98454281;98454485;98454676;98455373	+;+;+;+;+;+;+;+;+;+;+;+;+;+;+	2397	14786
Cftr	230	426	309	459	144	264	137	111	141	183	266	127	-0.57	0.0751691	chr6;chr6;chr6;chr6;chr6;chr6;chr6;chr6;chr6;chr6;chr6;chr6;chr6;chr6;chr6;chr6;chr6;chr6;chr6;chr6;chr6;chr6;chr6;chr6;chr6;chr6;chr6	18170687;18198122;18204172;18214100;18220621;18221470;18222490;18225924;18227927;18229977;18235156;18255380;18258231;18267720;18270198;18273699;18274527;18277808;18280256;18282427;18285547;18299683;18305832;18313640;18318914;18319676;18320833	18170876;18198232;18204280;18214315;18220710;18221633;18222615;18226170;18228019;18230159;18235347;18255474;18258317;18268428;18270326;18273736;18274777;18277887;18280406;18282654;18285647;18299934;18305987;18313729;18319086;18319781;18322770	+;+;+;+;+;+;+;+;+;+;+;+;+;+;+;+;+;+;+;+;+;+;+;+;+;+;+	6305	12638
Srgap1	324	451	435	503	474	445	434	560	682	698	544	787	0.42	0.0766841	chr10;chr10;chr10;chr10;chr10;chr10;chr10;chr10;chr10;chr10;chr10;chr10;chr10;chr10;chr10;chr10;chr10;chr10;chr10;chr10;chr10;chr10;chr10	121780991;121792186;121792655;121794607;121800825;121804816;121807861;121823037;121825416;121825634;121828729;121829227;121831885;121840030;121840765;121853649;121855305;121869717;121870328;121896683;121925816;121931314;122047127	121785775;121792525;121792789;121794787;121800904;121805040;121807966;121823171;121825493;121825694;121828762;121829329;121831912;121840114;121840962;121853750;121855526;121869845;121870510;121896745;121925978;121931509;122047315	-;-;-;-;-;-;-;-;-;-;-;-;-;-;-;-;-;-;-;-;-;-;-	7821	117600
Pdzk1ip1	7	16	9	13	10	39	7	3	5	1	0	0	-0.49	0.0770423	chr4;chr4;chr4;chr4	115088708;115091142;115092921;115093476	115089212;115091250;115093016;115093894	+;+;+;+	1129	67182
Tmem215	46	51	52	25	31	29	32	16	13	24	5	9	-0.59	0.0770711	chr4;chr4	40472180;40473861	40473612;40475653	+;+	3226	320500
Prr16	54	47	70	47	58	54	109	75	70	77	72	75	0.44	0.077501	chr18;chr18	51117898;51302610	51118089;51304641	+;+	2224	71373
4930502E18Rik	106	100	88	97	89	67	168	142	125	122	138	92	0.43	0.077955	chrX;chrX;chrX;chrX;chrX	53724831;53727367;53733727;53736275;53737666	53725048;53727548;53733859;53736387;53738222	+;+;+;+;+	1203	75013
6030466F02Rik	2	2	1	4	1	0	5	6	8	4	9	8	0.54	0.077955	chr8;chr8;chr8;chr8	123733958;123734820;123736455;123739425	123734473;123735061;123736613;123739941	+;+;+;+	1434	234863
Gsdmd	790	792	828	831	932	824	1083	1118	1164	889	854	1007	0.27	0.077955	chr15;chr15;chr15;chr15;chr15;chr15;chr15;chr15;chr15;chr15;chr15	75862339;75863405;75864244;75864949;75865423;75865760;75866087;75866296;75866546;75866790;75866997	75862481;75863628;75864436;75865117;75865525;75865810;75866176;75866471;75866690;75866863;75867404	+;+;+;+;+;+;+;+;+;+;+	1776	69146
Megf6	749	944	1134	1154	866	1065	811	779	836	725	722	735	-0.33	0.077955	chr4;chr4;chr4;chr4;chr4;chr4;chr4;chr4;chr4;chr4;chr4;chr4;chr4;chr4;chr4;chr4;chr4;chr4;chr4;chr4;chr4;chr4;chr4;chr4;chr4;chr4;chr4;chr4;chr4;chr4;chr4;chr4;chr4;chr4;chr4;chr4;chr4	154170713;154177039;154182658;154224101;154242402;154249427;154250822;154252129;154252424;154253026;154253715;154254109;154254542;154255996;154258101;154258860;154259081;154262514;154263170;154263393;154263646;154265070;154265287;154265660;154266134;154266451;154267190;154267433;154267656;154267934;154268576;154269647;154269893;154270402;154270623;154271611;154273808	154171142;154177173;154182767;154224223;154242524;154249552;154250944;154252251;154252561;154253145;154253837;154254279;154254673;154256124;154258229;154258994;154259215;154262639;154263301;154263521;154263777;154265198;154265415;154265788;154266262;154266579;154267318;154267561;154267787;154268062;154268704;154269775;154270021;154270530;154270751;154271739;154275721	+;+;+;+;+;+;+;+;+;+;+;+;+;+;+;+;+;+;+;+;+;+;+;+;+;+;+;+;+;+;+;+;+;+;+;+;+	6876	230971
Tab2	5303	5118	5166	4815	5263	4999	5301	5492	5572	5674	5596	5529	0.11	0.0782757	chr10;chr10;chr10;chr10;chr10;chr10;chr10	7905648;7910047;7911089;7911388;7919114;7924685;7955801	7907577;7910127;7911182;7911548;7920614;7924872;7956123	-;-;-;-;-;-;-	4278	68652
Ovol2	3	10	4	5	1	9	1	1	1	1	1	0	-0.48	0.0783425	chr2;chr2;chr2;chr2;chr2	144305175;144317711;144330904;144331302;144331761	144305919;144317900;144331121;144331362;144332080	-;-;-;-;-	1534	107586
BC021891	115	292	308	352	211	562	86	135	140	134	245	147	-0.58	0.0789827	chr8;chr8;chr8;chr8;chr8;chr8;chr8;chr8;chr8;chr8	125910450;125924018;125926075;125927531;125934929;125937206;125938701;125939849;125941553;125944610	125911433;125924198;125926223;125927706;125935169;125937328;125938851;125939946;125942311;125947439	+;+;+;+;+;+;+;+;+;+	5692	234878
Efcab7	193	227	205	168	130	156	126	129	125	159	105	125	-0.41	0.0794846	chr4;chr4;chr4;chr4;chr4;chr4;chr4;chr4;chr4;chr4;chr4;chr4;chr4	99829500;99831393;99833370;99878079;99878707;99888860;99897402;99900537;99901644;99904686;99909580;99910924;99912536	99829554;99831580;99833388;99878283;99878825;99889001;99897511;99900694;99901777;99904834;99909789;99911031;99912785	+;+;+;+;+;+;+;+;+;+;+;+;+	1847	230500
Map3k9	107	213	230	211	123	247	125	101	118	131	125	112	-0.5	0.0794846	chr12;chr12;chr12;chr12;chr12;chr12;chr12;chr12;chr12;chr12;chr12	81714950;81724064;81725722;81728406;81730537;81731992;81734080;81735070;81743798;81772680;81780490	81722523;81724876;81725834;81729836;81730659;81732232;81734255;81735218;81743978;81773093;81781170	-;-;-;-;-;-;-;-;-;-;-	11896	338372
Slc9a2	79	68	51	52	65	29	188	86	81	80	92	106	0.56	0.0794846	chr1;chr1;chr1;chr1;chr1;chr1;chr1;chr1;chr1;chr1;chr1;chr1	40681712;40718595;40726208;40742620;40743803;40755709;40756259;40761901;40763543;40765565;40766243;40767626	40682165;40719058;40726458;40742837;40744005;40755798;40756329;40762062;40763639;40765696;40766333;40768885	+;+;+;+;+;+;+;+;+;+;+;+	3493	226999
Adam19	1408	1440	1210	1299	1013	1223	1247	1037	875	934	893	886	-0.34	0.0799689	chr11;chr11;chr11;chr11;chr11;chr11;chr11;chr11;chr11;chr11;chr11;chr11;chr11;chr11;chr11;chr11;chr11;chr11;chr11;chr11;chr11;chr11;chr11	46055987;46060923;46065012;46093863;46099853;46112757;46113623;46118420;46121420;46123093;46125008;46127246;46128786;46131623;46134428;46136248;46137364;46137540;46138837;46139693;46140006;46142919;46143792	46056210;46061008;46065082;46093941;46099929;46112949;46113688;46118491;46121586;46123177;46125147;46127423;46128875;46131818;46134536;46136461;46137441;46137648;46138975;46139777;46140230;46143071;46147343	+;+;+;+;+;+;+;+;+;+;+;+;+;+;+;+;+;+;+;+;+;+;+	6388	11492
1810010H24Rik	52	58	55	61	69	46	46	40	30	32	47	35	-0.46	0.08028	chr11;chr11;chr11	107028223;107028363;107029585	107028268;107028557;107030443	+;+;+	1100	69066
Rasl10a	935	749	996	848	1162	646	756	305	400	280	451	784	-0.55	0.0803614	chr11;chr11;chr11	5058128;5059433;5059798	5058524;5059557;5060383	+;+;+	1108	75668
Parp1	8153	7640	7932	7665	8150	8161	8966	8151	8597	8940	8410	8918	0.12	0.0804478	chr1;chr1;chr1;chr1;chr1;chr1;chr1;chr1;chr1;chr1;chr1;chr1;chr1;chr1;chr1;chr1;chr1;chr1;chr1;chr1;chr1;chr1;chr1	180568975;180573652;180577583;180579154;180580533;180582758;180583730;180585843;180587261;180587921;180588359;180588650;180589398;180591218;180592848;180594043;180594655;180597290;180598211;180598953;180599593;180600096;180600450	180569153;180573817;180577698;180579368;180580635;180582874;180583906;180585990;180587401;180588160;180588427;180588782;180589593;180591346;180592931;180594165;180594783;180597388;180598363;180599080;180599654;180600210;180601254	+;+;+;+;+;+;+;+;+;+;+;+;+;+;+;+;+;+;+;+;+;+;+	3827	11545
Pdzd7	78	163	184	190	113	136	96	75	100	83	98	94	-0.5	0.0804478	chr19;chr19;chr19;chr19;chr19;chr19;chr19;chr19;chr19;chr19;chr19;chr19;chr19;chr19;chr19;chr19	45026907;45028379;45028724;45029740;45029980;45030198;45033012;45033635;45036057;45036731;45037539;45039167;45039573;45040161;45040563;45045418	45027974;45028479;45029323;45029811;45030071;45030289;45033187;45033685;45036254;45037126;45037599;45039314;45039749;45040335;45040703;45045772	-;-;-;-;-;-;-;-;-;-;-;-;-;-;-;-	3903	100503041
Auts2	860	1008	1048	852	1127	1062	1141	1319	1452	1171	1054	1470	0.32	0.0808175	chr5;chr5;chr5;chr5;chr5;chr5;chr5;chr5;chr5;chr5;chr5;chr5;chr5;chr5;chr5;chr5;chr5;chr5;chr5	131437682;131443456;131445399;131446807;131451884;131457839;131460127;131461282;131466032;131470414;131472259;131474923;131476553;131533821;131770760;132030990;132050308;132258924;132541515	131440693;131443678;131445482;131446884;131452025;131457910;131460156;131461353;131466127;131470458;131472479;131475173;131477023;131533872;131770789;132031025;132050409;132259136;132542343	-;-;-;-;-;-;-;-;-;-;-;-;-;-;-;-;-;-;-	6059	319974
Svep1	192	237	283	209	225	269	199	132	81	205	140	144	-0.49	0.0808175	chr4;chr4;chr4;chr4;chr4;chr4;chr4;chr4;chr4;chr4;chr4;chr4;chr4;chr4;chr4;chr4;chr4;chr4;chr4;chr4;chr4;chr4;chr4;chr4;chr4;chr4;chr4;chr4;chr4;chr4;chr4;chr4;chr4;chr4;chr4;chr4;chr4;chr4;chr4;chr4;chr4;chr4;chr4;chr4;chr4;chr4;chr4;chr4	58042796;58043963;58046542;58048111;58049110;58053119;58054539;58057930;58064172;58066429;58068357;58072663;58082651;58083967;58084515;58084810;58087728;58088218;58089352;58090581;58091873;58094001;58096159;58097284;58099943;58100763;58104438;58106295;58107517;58108228;58111299;58113489;58115697;58116488;58118125;58120545;58121827;58123145;58123982;58128766;58133304;58135426;58138605;58145158;581…	58043168;58044056;58046637;58048206;58049280;58053295;58054712;58057993;58064327;58066654;58071139;58073335;58082818;58084158;58084599;58084986;58087847;58088391;58089522;58090704;58091997;58094176;58096360;58097441;58100144;58100876;58104551;58106391;58107608;58108389;58111460;58113650;58115930;58116652;58118233;58120666;58122021;58123276;58124089;58128895;58133422;58135620;58138784;58145337;581…	-;-;-;-;-;-;-;-;-;-;-;-;-;-;-;-;-;-;-;-;-;-;-;-;-;-;-;-;-;-;-;-;-;-;-;-;-;-;-;-;-;-;-;-;-;-;-;-	11275	64817
Mapk8ip2	20	17	15	13	17	18	35	43	33	32	24	17	0.55	0.0819336	chr15;chr15;chr15;chr15;chr15;chr15;chr15;chr15;chr15;chr15;chr15;chr15	89453911;89455184;89456525;89456920;89457135;89458742;89458916;89459182;89460376;89460652;89461360;89461639	89454285;89455289;89456803;89457016;89458370;89458817;89459088;89459291;89460483;89460722;89461458;89462447	+;+;+;+;+;+;+;+;+;+;+;+	3539	60597
Ovgp1	169	480	50	209	53	1003	73	54	89	52	64	72	-0.5	0.0819336	chr3;chr3;chr3;chr3;chr3;chr3;chr3;chr3;chr3;chr3;chr3	105973802;105974413;105974839;105975971;105977664;105978274;105979898;105980092;105981233;105985053;105986069	105973840;105974442;105975043;105976027;105977829;105978398;105980006;105980277;105981349;105985188;105987423	+;+;+;+;+;+;+;+;+;+;+	2525	12659
Sqrdl	895	860	874	767	1058	949	1021	1403	1478	999	1001	1241	0.36	0.0823517	chr2;chr2;chr2;chr2;chr2;chr2;chr2;chr2;chr2;chr2;chr2;chr2	122765359;122771713;122781999;122784944;122787458;122792350;122798038;122799762;122803922;122807573;122807954;122809281	122765439;122771748;122782398;122785194;122787628;122792403;122798232;122799971;122804105;122807640;122808132;122809553	+;+;+;+;+;+;+;+;+;+;+;+	2102	59010
C430002N11Rik	59	79	59	70	73	38	86	80	93	106	89	92	0.44	0.0835046	chr9;chr9;chr9;chr9;chr9	96765575;96769618;96769951;96771481;96773236	96765678;96769735;96770096;96771613;96774397	+;+;+;+;+	1663	319707
Dctn5	2137	2043	2033	1980	2042	1951	2155	2266	2409	2262	2127	2215	0.14	0.0835046	chr7;chr7;chr7;chr7;chr7;chr7	122133041;122134169;122135052;122138248;122143785;122148057	122133181;122134237;122135170;122138359;122143887;122149044	+;+;+;+;+;+	1532	59288
Cyp4v3	588	639	609	539	876	610	811	1115	1051	783	740	810	0.4	0.0841864	chr8;chr8;chr8;chr8;chr8;chr8;chr8;chr8;chr8;chr8;chr8	45305802;45308380;45308657;45310183;45315535;45317667;45320091;45320527;45321703;45328113;45332765	45307108;45308559;45308791;45310285;45315720;45317793;45320160;45320717;45321788;45328225;45333196	-;-;-;-;-;-;-;-;-;-;-	2930	102294
C8g	52	58	48	70	62	45	49	30	27	39	38	37	-0.47	0.0845456	chr2;chr2;chr2;chr2;chr2;chr2;chr2	25498656;25498905;25499014;25499398;25499589;25499839;25500094	25498823;25498943;25499115;25499505;25499659;25499975;25500506	-;-;-;-;-;-;-	1038	69379
Padi1	7	31	5	19	1	137	4	3	5	4	3	3	-0.43	0.0845456	chr4;chr4;chr4;chr4;chr4;chr4;chr4;chr4;chr4;chr4;chr4;chr4;chr4;chr4;chr4;chr4	140812981;140817126;140818294;140818865;140819727;140824822;140826499;140826843;140827902;140828091;140829154;140829372;140830774;140831445;140832292;140845560	140814854;140817251;140818373;140818958;140819871;140824973;140826606;140826966;140828005;140828263;140829279;140829486;140830835;140831517;140832472;140845778	-;-;-;-;-;-;-;-;-;-;-;-;-;-;-;-	3756	18599
Dlgap4	3351	2898	3290	2862	3429	3458	3689	3932	4551	3599	3468	3911	0.25	0.084851	chr2;chr2;chr2;chr2;chr2;chr2;chr2;chr2;chr2;chr2;chr2;chr2;chr2;chr2;chr2	156660728;156664796;156700606;156704410;156705856;156707078;156711021;156720985;156721279;156745835;156748332;156748944;156760851;156761773;156762685	156660755;156664983;156701674;156704654;156705970;156707128;156711261;156721087;156722102;156746196;156748420;156749356;156760942;156761928;156764363	+;+;+;+;+;+;+;+;+;+;+;+;+;+;+	5655	228836
Sesn1	2464	2495	2661	2335	2693	2424	3075	3070	3070	2664	2694	2729	0.19	0.084851	chr10;chr10;chr10;chr10;chr10;chr10;chr10;chr10;chr10;chr10;chr10	41810574;41887439;41894042;41894820;41896023;41898183;41902529;41903692;41905174;41906336;41907272	41811300;41887595;41894107;41895020;41896205;41898425;41902676;41903804;41905364;41906480;41908436	+;+;+;+;+;+;+;+;+;+;+	3339	140742
Fam184b	7	4	7	3	2	6	12	20	11	11	10	8	0.57	0.0854589	chr5;chr5;chr5;chr5;chr5;chr5;chr5;chr5;chr5;chr5;chr5;chr5;chr5;chr5;chr5;chr5	45529705;45531758;45532731;45534153;45537589;45539656;45540842;45542227;45553080;45555098;45573204;45580524;45581513;45582801;45583982;45639093	45530830;45531957;45532835;45534270;45537735;45539810;45541005;45542365;45553209;45555189;45573314;45580727;45581640;45582936;45584740;45639501	-;-;-;-;-;-;-;-;-;-;-;-;-;-;-;-	4123	58227
Zbtb16	251	88	173	75	184	141	421	194	204	476	258	264	0.57	0.0867567	chr9;chr9;chr9;chr9;chr9;chr9;chr9	48654297;48659673;48665155;48717283;48743464;48831743;48835788	48657371;48659840;48665325;48717369;48743561;48833099;48835945	-;-;-;-;-;-;-	5114	235320
1500009L16Rik	197	310	308	288	236	294	309	398	608	359	324	421	0.46	0.0869198	chr10;chr10;chr10;chr10;chr10;chr10	83722865;83737909;83757445;83758134;83759593;83761918	83723034;83737933;83757480;83758213;83759630;83762762	+;+;+;+;+;+	1194	69784
1700086O06Rik	166	193	147	166	142	148	141	115	87	101	149	100	-0.41	0.0869198	chr18;chr18;chr18;chr18	38238405;38239573;38240839;38249714	38239189;38239751;38240953;38250565	-;-;-;-	1931	73516
Arhgap18	3580	3322	2609	3357	2423	2946	2349	2253	2052	2293	2938	2086	-0.35	0.0869198	chr10;chr10;chr10;chr10;chr10;chr10;chr10;chr10;chr10;chr10;chr10;chr10;chr10;chr10;chr10	26772512;26845932;26849875;26854874;26860557;26869921;26872673;26877157;26878891;26880688;26887781;26889732;26912607;26916393;26917005	26772696;26846128;26850110;26854937;26860732;26870086;26872764;26877234;26879050;26880770;26887987;26889872;26912731;26916454;26918648	+;+;+;+;+;+;+;+;+;+;+;+;+;+;+	3616	73910
Jazf1	139	172	177	193	221	166	198	238	270	230	215	239	0.34	0.0869198	chr6;chr6;chr6;chr6;chr6;chr6	52768068;52777535;52812103;52893999;52909448;53068453	52770380;52777704;52812299;52894071;52909620;53068624	-;-;-;-;-;-	3098	231986
Nadk2	1261	1202	1185	1128	1114	1238	1155	1058	933	942	1065	1001	-0.21	0.0869198	chr15;chr15;chr15;chr15;chr15;chr15;chr15;chr15;chr15;chr15;chr15;chr15;chr15	9071260;9083270;9084162;9085725;9091175;9092714;9096014;9098809;9100106;9102983;9103326;9106729;9108219	9071765;9083358;9084250;9085806;9091258;9092850;9096092;9098874;9100202;9103038;9103379;9106852;9110487	+;+;+;+;+;+;+;+;+;+;+;+;+	3732	68646
Nrp1	5008	4875	5662	5443	4391	5167	4561	4338	4281	4629	4217	4450	-0.2	0.0869198	chr8;chr8;chr8;chr8;chr8;chr8;chr8;chr8;chr8;chr8;chr8;chr8;chr8;chr8;chr8;chr8;chr8	128359073;128363219;128418713;128425742;128431892;128434209;128457857;128460612;128468347;128476150;128480885;128487897;128493027;128497820;128498505;128500622;128502525	128359632;128363393;128418894;128425969;128432047;128434375;128458012;128460756;128468678;128476294;128480989;128487956;128493164;128498091;128498601;128500672;128505476	+;+;+;+;+;+;+;+;+;+;+;+;+;+;+;+;+	5921	18186
Polk	690	765	729	837	675	788	611	572	592	712	672	601	-0.24	0.0875483	chr13;chr13;chr13;chr13;chr13;chr13;chr13;chr13;chr13;chr13;chr13;chr13;chr13;chr13;chr13	96480689;96482458;96483491;96486808;96489182;96490937;96493829;96495408;96496603;96501519;96504511;96508212;96516639;96519029;96542327	96482254;96482491;96484405;96486979;96489278;96490969;96493995;96495532;96496842;96501672;96504642;96508364;96516758;96519187;96542485	-;-;-;-;-;-;-;-;-;-;-;-;-;-;-	4226	27015
Ell3	60	76	60	62	43	53	47	42	41	41	36	37	-0.44	0.0889013	chr2;chr2;chr2;chr2;chr2;chr2;chr2;chr2;chr2;chr2;chr2	121439027;121439627;121439848;121440116;121440234;121441096;121441262;121441427;121441711;121442146;121442396	121439549;121439671;121440019;121440158;121440426;121441171;121441341;121441613;121441823;121442181;121442601	-;-;-;-;-;-;-;-;-;-;-	1674	269344
Slfn3	83	111	90	110	92	127	70	87	53	74	84	67	-0.42	0.090337	chr11;chr11;chr11	83191330;83212544;83214488	83191408;83213613;83215154	+;+;+	1816	20557
Fam25c	7	17	9	13	5	8	2	1	0	5	6	0	-0.5	0.0906022	chr14;chr14;chr14	34351882;34353698;34355286	34352077;34353760;34355393	-;-;-	367	69134
Crybb1	114	96	79	50	74	115	108	202	331	105	103	205	0.57	0.0933034	chr5;chr5;chr5;chr5;chr5;chr5	112255821;112257373;112259257;112263511;112267315;112269317	112255847;112257557;112259375;112263643;112267457;112269582	+;+;+;+;+;+	873	12960
Fxyd5	604	858	654	777	807	841	881	1346	1338	1019	745	1062	0.42	0.0933034	chr7;chr7;chr7;chr7;chr7;chr7;chr7;chr7;chr7	31032723;31035209;31035386;31036436;31037821;31039038;31040183;31041397;31042090	31033018;31035283;31035415;31036516;31037928;31039094;31040257;31041818;31042322	-;-;-;-;-;-;-;-;-	1377	18301
Icosl	1447	1130	1629	1312	1387	1138	2644	1698	1574	2003	1673	1535	0.4	0.0933034	chr10;chr10;chr10;chr10;chr10;chr10;chr10	78069368;78071161;78071738;78073707;78075205;78077144;78077893	78069535;78071279;78072091;78074000;78075354;78077173;78079525	+;+;+;+;+;+;+	2748	50723
Ndufa4l2	288	290	223	281	266	316	223	239	223	188	252	200	-0.31	0.0933034	chr10;chr10;chr10;chr10	127514939;127515399;127516265;127516443	127515038;127515487;127516325;127517154	+;+;+;+	962	407790
Fam214a	4406	3672	3837	3429	3713	3432	4885	4739	4337	4615	3885	4330	0.24	0.0934416	chr9;chr9;chr9;chr9;chr9;chr9;chr9;chr9;chr9;chr9;chr9;chr9;chr9;chr9	74953053;74953714;74976111;75004265;75006288;75006962;75008651;75012941;75015844;75017038;75018997;75023585;75025651;75031515	74953278;74953830;74976276;75004449;75006490;75007087;75010466;75013054;75015923;75017146;75019155;75023653;75025847;75032468	+;+;+;+;+;+;+;+;+;+;+;+;+;+	4521	235493
Gm13375	179	173	142	147	167	166	140	136	136	119	136	105	-0.31	0.0934416	chr2;chr2	20968874;20969474	20969383;20970348	+;+	1385	433408
Plac8	538	670	583	495	971	716	1218	1153	1914	712	606	1441	0.54	0.0936136	chr5;chr5;chr5;chr5;chr5	100553733;100556480;100559752;100562625;100572145	100553988;100556595;100559876;100562762;100572205	-;-;-;-;-	696	231507
Raet1e	72	90	76	86	81	73	72	56	31	54	51	61	-0.44	0.0936395	chr10;chr10;chr10;chr10;chr10;chr10;chr10	22173521;22173876;22174293;22180618;22181125;22181946;22183555	22173536;22173966;22174410;22180872;22181388;22182115;22183914	+;+;+;+;+;+;+	1274	379043
Nrxn2	66	58	55	62	71	63	139	99	96	91	84	59	0.47	0.0944784	chr19;chr19;chr19;chr19;chr19;chr19;chr19;chr19;chr19;chr19;chr19;chr19;chr19;chr19;chr19;chr19;chr19;chr19;chr19;chr19;chr19;chr19;chr19	6418738;6427805;6443631;6448255;6450528;6454979;6463824;6472258;6473318;6481110;6481672;6488784;6490067;6490534;6491484;6492836;6493336;6504875;6509778;6513716;6516923;6519249;6531268	6418972;6428778;6443648;6448284;6450599;6455280;6463847;6472419;6473756;6481496;6481875;6488810;6490186;6490915;6491674;6493009;6493455;6505056;6509949;6513805;6517248;6519327;6533217	+;+;+;+;+;+;+;+;+;+;+;+;+;+;+;+;+;+;+;+;+;+;+	6660	18190
Serpina1b	5	5	8	2	6	4	4	101	58	5	3	38	0.44	0.0953481	chr12;chr12;chr12;chr12;chr12	103728156;103729231;103730250;103731961;103738097	103728433;103729381;103730520;103732592;103738189	-;-;-;-;-	1425	20701
Adamts19	1069	2038	1765	2003	1097	2163	1048	1030	1190	945	931	1462	-0.48	0.0983057	chr18;chr18;chr18;chr18;chr18;chr18;chr18;chr18;chr18;chr18;chr18;chr18;chr18;chr18;chr18;chr18;chr18;chr18;chr18;chr18;chr18;chr18;chr18	58836764;58837434;58890273;58900859;58902102;58902906;58927256;58942398;58952344;58954510;58963461;58968723;58969883;58972702;58985241;58988944;59007328;59011003;59024447;59031773;59032888;59048794;59052537	58836894;58838083;58890438;58901031;58902185;58903063;58927299;58942503;58952484;58954660;58963562;58968853;58970055;58972829;58985361;58989024;59007485;59011156;59024582;59031977;59033040;59048971;59053678	+;+;+;+;+;+;+;+;+;+;+;+;+;+;+;+;+;+;+;+;+;+;+	4666	240322
Chst12	657	563	595	596	758	594	946	902	903	769	571	865	0.35	0.0983057	chr5;chr5	140505609;140523541	140505696;140525238	+;+	1786	59031
Zfpm2	826	814	1038	835	940	892	1043	1270	1162	995	924	1231	0.29	0.0992474	chr15;chr15;chr15;chr15;chr15;chr15;chr15;chr15	40655042;40752896;40774045;40870528;40954693;41096059;41099287;41101085	40655583;40753054;40774146;40870646;40954804;41096265;41099511;41104592	+;+;+;+;+;+;+;+	4974	22762
H60b	118	97	114	128	121	96	81	62	53	96	74	100	-0.43	0.100009	chr10;chr10;chr10;chr10;chr10;chr10	22273474;22283448;22285691;22286140;22287054;22288715	22273529;22283563;22285876;22286403;22287248;22288849	+;+;+;+;+;+	952	667281
Slc19a2	734	980	861	875	1103	883	979	1279	1153	1024	1153	1293	0.31	0.100009	chr1;chr1;chr1;chr1;chr1;chr1	164249055;164256747;164260792;164262047;164262620;164263390	164249456;164257349;164261017;164262239;164262761;164265369	+;+;+;+;+;+	3546	116914
Flrt2	1200	1064	1103	945	1073	1065	1352	1423	1146	1446	1084	1549	0.29	0.10053	chr12;chr12	95692226;95778507	95692615;95785215	+;+	7099	399558
Gm5914	54	63	55	58	47	47	43	33	32	48	36	29	-0.44	0.101342	chr8;chr8	105624336;105637116	105624475;105637878	-;-	903	546100
Notch3	2473	2756	2274	2729	1503	3298	1352	1654	1189	1591	2467	1498	-0.48	0.101342	chr17;chr17;chr17;chr17;chr17;chr17;chr17;chr17;chr17;chr17;chr17;chr17;chr17;chr17;chr17;chr17;chr17;chr17;chr17;chr17;chr17;chr17;chr17;chr17;chr17;chr17;chr17;chr17;chr17;chr17;chr17;chr17;chr17	32120893;32124282;32132202;32133388;32135385;32137816;32139131;32139645;32141217;32143244;32144168;32144367;32144702;32146407;32146981;32147262;32147765;32149975;32150603;32151286;32151516;32153525;32153753;32154314;32154738;32155958;32156252;32157891;32158211;32158419;32158840;32164163;32166676	32122860;32124379;32132349;32133692;32135547;32137900;32139353;32139799;32141549;32143809;32144286;32144624;32144834;32146591;32147128;32147463;32147990;32150130;32150716;32151437;32151708;32153635;32153986;32154427;32154851;32156143;32156407;32158124;32158333;32158757;32158982;32164244;32166852	-;-;-;-;-;-;-;-;-;-;-;-;-;-;-;-;-;-;-;-;-;-;-;-;-;-;-;-;-;-;-;-;-	7943	18131
Tap2	2239	1471	1315	1372	1984	1382	2784	2195	2532	2447	1662	2271	0.42	0.101342	chr17;chr17;chr17;chr17;chr17;chr17;chr17;chr17;chr17;chr17;chr17;chr17	34204479;34205287;34205870;34208754;34209090;34211870;34212230;34214015;34214323;34214646;34215334;34215914	34204623;34205784;34205984;34208884;34209295;34212067;34212358;34214203;34214496;34214805;34215470;34216321	+;+;+;+;+;+;+;+;+;+;+;+	2490	21355
Ankrd55	18	30	36	28	47	26	14	16	17	12	15	25	-0.55	0.101987	chr13;chr13;chr13;chr13;chr13;chr13;chr13;chr13;chr13;chr13;chr13;chr13;chr13	112288451;112317714;112318425;112323052;112327129;112336215;112344043;112348734;112355906;112363415;112367684;112381129;112383419	112288982;112317819;112318547;112323182;112327238;112336275;112344641;112348862;112356181;112363582;112368348;112381221;112384002	+;+;+;+;+;+;+;+;+;+;+;+;+	3577	77318
Mapk8ip1	1214	1149	1264	1161	1318	1181	1273	1604	1682	1354	1322	1456	0.24	0.101987	chr2;chr2;chr2;chr2;chr2;chr2;chr2;chr2;chr2;chr2;chr2;chr2;chr2	92383676;92384724;92384924;92385147;92385413;92385795;92386363;92386571;92387554;92388975;92391036;92392157;92401029	92384421;92384822;92384994;92385263;92385522;92385967;92386438;92387383;92387635;92389280;92391141;92392683;92401263	-;-;-;-;-;-;-;-;-;-;-;-;-	3461	19099
Krt33a	1	3	1	1	2	1	7	5	13	4	6	3	0.5	0.102199	chr11;chr11;chr11;chr11;chr11;chr11;chr11	100011199;100011900;100012339;100012555;100014091;100014751;100015800	100011715;100012120;100012464;100012716;100014247;100014833;100016212	-;-;-;-;-;-;-	1679	71888
Dcbld1	414	460	425	478	406	446	375	371	350	367	425	364	-0.22	0.102296	chr10;chr10;chr10;chr10;chr10;chr10;chr10;chr10;chr10;chr10;chr10	52233619;52261727;52284103;52286348;52290851;52304587;52311400;52312814;52314355;52317032;52319476	52233835;52261939;52284237;52286399;52290923;52304720;52311440;52312901;52314404;52317151;52321377	+;+;+;+;+;+;+;+;+;+;+	3025	66686
Cd300lg	431	433	492	414	246	443	307	252	274	332	334	265	-0.4	0.102811	chr11;chr11;chr11;chr11;chr11;chr11;chr11;chr11	102041511;102042972;102046067;102046854;102048690;102050478;102053471;102054094	102041633;102043304;102046198;102047187;102048802;102050530;102053590;102055617	+;+;+;+;+;+;+;+	2732	52685
Ereg	32	30	40	42	66	61	28	97	145	37	368	139	0.53	0.10296	chr5;chr5;chr5;chr5;chr5	91074617;91086776;91088449;91089081;91090064	91074805;91086862;91088572;91089230;91093649	+;+;+;+;+	4136	13874
Sdc4	4230	4385	4568	4714	5193	4937	5766	6907	7964	5279	4503	6452	0.35	0.10296	chr2;chr2;chr2;chr2;chr2	164424247;164428893;164429680;164431187;164443090	164426237;164429088;164429726;164431313;164443188	-;-;-;-;-	2460	20971
Tnfrsf8	9	8	5	11	24	18	19	44	91	14	16	45	0.53	0.10296	chr4;chr4;chr4;chr4;chr4;chr4;chr4;chr4;chr4;chr4;chr4;chr4;chr4	145268976;145274283;145277526;145285146;145285326;145287979;145288426;145292594;145293099;145296850;145298734;145303078;145315022	145269235;145274496;145277551;145285199;145285424;145288076;145288516;145292760;145293189;145296993;145298850;145303165;145315147	-;-;-;-;-;-;-;-;-;-;-;-;-	1575	21941
Vwa3a	61	96	102	107	85	89	79	46	60	53	75	53	-0.45	0.10296	chr7;chr7;chr7;chr7;chr7;chr7;chr7;chr7;chr7;chr7;chr7;chr7;chr7;chr7;chr7;chr7;chr7;chr7;chr7;chr7;chr7;chr7;chr7;chr7;chr7;chr7;chr7;chr7;chr7;chr7;chr7;chr7;chr7;chr7	120739557;120740029;120752535;120758852;120759081;120762415;120767156;120768125;120772129;120772937;120773234;120775376;120776000;120776240;120778399;120778845;120780125;120782344;120782590;120783969;120786424;120790055;120791674;120792371;120793326;120794166;120795581;120799009;120799505;120800319;120801996;120803931;120804474;120804897	120739943;120740130;120752658;120758976;120759158;120762469;120767254;120768231;120772254;120773045;120773299;120775501;120776135;120776343;120778479;120778939;120780244;120782418;120782734;120784164;120786494;120790204;120791743;120792478;120793423;120794303;120795689;120799153;120799649;120800470;120802119;120804028;120804539;120805541	+;+;+;+;+;+;+;+;+;+;+;+;+;+;+;+;+;+;+;+;+;+;+;+;+;+;+;+;+;+;+;+;+;+	4575	233813
Cplx2	1030	1366	1346	1308	1191	1340	1229	1846	1690	1622	1520	1614	0.3	0.105923	chr13;chr13;chr13;chr13	54371349;54378581;54378812;54379512	54371575;54378699;54378987;54383917	+;+;+;+	4928	12890
Gm5535	6	5	3	2	10	12	20	9	26	9	18	16	0.55	0.106945	chr2;chr2;chr2;chr2	144173150;144174527;144179028;144189141	144174403;144174744;144179148;144189290	-;-;-;-	1743	433481
Scn1b	312	320	327	274	467	308	397	738	675	443	327	533	0.48	0.106945	chr7;chr7;chr7;chr7;chr7;chr7	31116524;31117224;31117706;31122906;31125055;31126666	31117136;31117295;31117847;31123146;31125221;31126945	-;-;-;-;-;-	1515	20266
Gm53	280	294	309	302	324	348	262	229	232	313	224	222	-0.3	0.108648	chr11;chr11;chr11	96251660;96261612;96264174	96251813;96261763;96264484	+;+;+	617	193022
Pisd-ps2	748	665	811	728	630	682	1094	944	990	976	725	737	0.33	0.108648	chr17;chr17;chr17;chr17;chr17;chr17;chr17;chr17	3064318;3076500;3077293;3077688;3079000;3079355;3080869;3083968	3064460;3076782;3077446;3077834;3079138;3079591;3081034;3084183	-;-;-;-;-;-;-;-	1485	328734
Usp3	4559	3730	3317	3222	4312	3105	4434	5823	5032	4544	3992	5197	0.34	0.108648	chr9;chr9;chr9;chr9;chr9;chr9;chr9;chr9;chr9;chr9;chr9;chr9;chr9;chr9;chr9	66517881;66520097;66520273;66520609;66526939;66527115;66530244;66540062;66542513;66543946;66545744;66547872;66562554;66566843;66592784	66518578;66520164;66520386;66520727;66527019;66527221;66530390;66540175;66542626;66544028;66545825;66547955;66562685;66566903;66592980	-;-;-;-;-;-;-;-;-;-;-;-;-;-;-	2201	235441
Tnfsf13b	65	80	66	68	68	50	152	103	126	68	66	117	0.49	0.11039	chr8;chr8;chr8;chr8;chr8;chr8;chr8	10006633;10007250;10014169;10021373;10031310;10031506;10035329	10007160;10007334;10014261;10021429;10031422;10031656;10036000	+;+;+;+;+;+;+	1699	24099
Papln	166	239	248	230	260	232	217	336	355	272	487	358	0.45	0.110591	chr12;chr12;chr12;chr12;chr12;chr12;chr12;chr12;chr12;chr12;chr12;chr12;chr12;chr12;chr12;chr12;chr12;chr12;chr12;chr12;chr12;chr12;chr12;chr12;chr12;chr12;chr12;chr12	83763634;83766152;83770415;83771819;83772122;83773108;83773824;83774402;83774569;83774846;83775343;83775849;83776354;83777020;83777354;83778483;83778724;83780142;83780550;83781821;83782881;83783270;83783653;83784264;83786555;83786769;83789155;83791832	83763716;83766214;83770530;83771879;83772224;83773238;83773947;83774482;83774741;83774969;83775469;83775914;83776561;83777202;83777495;83778563;83778985;83780262;83780688;83782295;83783018;83783394;83783806;83784401;83786682;83786877;83789321;83792384	+;+;+;+;+;+;+;+;+;+;+;+;+;+;+;+;+;+;+;+;+;+;+;+;+;+;+;+	4375	170721
Rspo3	77	95	107	75	84	80	101	222	174	94	106	135	0.5	0.110656	chr10;chr10;chr10;chr10;chr10	29453106;29499932;29504581;29506388;29535232	29454329;29500129;29504727;29506579;29535867	-;-;-;-;-	2397	72780
Myl2	36	3	9	1	8	17	0	0	1	0	1	4	-0.39	0.111341	chr5;chr5;chr5;chr5;chr5;chr5;chr5	122100980;122101749;122102696;122103831;122104827;122104988;122106671	122101029;122101838;122102771;122103935;122104905;122105036;122106854	+;+;+;+;+;+;+	633	17906
Sec11a	2729	2452	2651	2660	2863	2528	2798	3126	3151	3097	2726	3078	0.17	0.112132	chr7;chr7;chr7;chr7;chr7;chr7	80915379;80916175;80923101;80927737;80935027;80947402	80915904;80916232;80923220;80927886;80935136;80947550	-;-;-;-;-;-	1113	56529
Il6	8	8	7	4	18	4	16	24	24	23	8	25	0.55	0.11262	chr5;chr5;chr5;chr5;chr5	30013161;30013376;30014832;30018005;30019381	30013210;30013560;30014945;30018154;30019968	+;+;+;+;+	1087	16193
Gm5617	286	332	272	329	227	302	234	226	255	205	257	195	-0.32	0.116363	chr9	48495345	48495972	+	628	434402
Ppp6r2	1016	1081	982	1004	965	1068	1108	1199	1251	1121	1077	1125	0.17	0.117127	chr15;chr15;chr15;chr15;chr15;chr15;chr15;chr15;chr15;chr15;chr15;chr15;chr15;chr15;chr15;chr15;chr15;chr15;chr15;chr15;chr15;chr15;chr15;chr15;chr15	89211559;89242160;89243305;89246258;89253019;89256663;89259066;89262353;89265129;89265605;89268503;89269810;89273970;89275453;89277255;89278699;89279720;89280007;89280359;89280755;89281848;89282091;89282883;89285779;89286098	89211779;89242288;89243459;89246340;89253261;89256849;89259203;89263268;89265241;89265718;89268629;89269962;89274185;89275517;89277370;89278784;89279817;89280064;89280483;89280918;89282004;89282179;89283078;89286006;89286261	+;+;+;+;+;+;+;+;+;+;+;+;+;+;+;+;+;+;+;+;+;+;+;+;+	4341	71474
Art3	277	274	219	222	182	239	223	167	124	125	199	107	-0.45	0.120576	chr5;chr5;chr5;chr5;chr5;chr5;chr5;chr5;chr5;chr5	92331841;92332848;92388134;92392469;92401996;92403595;92404837;92409270;92411142;92414242	92331912;92332982;92388211;92393177;92402028;92403627;92404866;92409302;92411195;92414628	+;+;+;+;+;+;+;+;+;+	1564	109979
Comt	2107	2055	2100	2081	2114	2098	2470	2468	2700	2205	2133	2305	0.18	0.120576	chr16;chr16;chr16;chr16;chr16;chr16;chr16	18406882;18410683;18411127;18411690;18413266;18424304;18426356	18408040;18410814;18411320;18411957;18413494;18424360;18426716	-;-;-;-;-;-;-	2400	12846
Map3k8	72	75	95	66	104	81	106	119	110	103	98	117	0.36	0.120576	chr18;chr18;chr18;chr18;chr18;chr18;chr18;chr18	4331327;4333818;4334617;4339497;4340547;4343022;4348981;4352852	4332436;4334064;4334769;4339603;4340808;4343189;4349338;4352953	-;-;-;-;-;-;-;-	2507	26410
Ermap	129	123	171	74	45	72	78	18	27	78	20	26	-0.54	0.121343	chr4;chr4;chr4;chr4;chr4;chr4;chr4;chr4;chr4;chr4;chr4;chr4;chr4	119175457;119179957;119180073;119180201;119181366;119182843;119183306;119183911;119185541;119187096;119187630;119188859;119189806	119178726;119179983;119180099;119180221;119181386;119182875;119183338;119184027;119185822;119187434;119187719;119188943;119190011	-;-;-;-;-;-;-;-;-;-;-;-;-	4551	27028
C1qtnf4	60	62	64	54	29	60	34	22	34	26	47	39	-0.5	0.121496	chr2;chr2	90885786;90889380	90886003;90890526	+;+	1365	67445
Matn3	10	10	7	6	5	8	2	1	5	5	2	1	-0.52	0.123423	chr12;chr12;chr12;chr12;chr12;chr12;chr12;chr12	8947929;8951998;8955367;8958790;8961118;8963473;8967629;8970520	8948251;8952564;8955492;8958915;8961243;8963598;8967739;8972028	+;+;+;+;+;+;+;+	3014	17182
Pid1	1204	926	1161	840	937	991	2170	1413	1350	1107	1180	1316	0.41	0.123423	chr1;chr1;chr1	84036293;84159232;84284341	84038507;84159378;84284645	-;-;-	2667	98496
Trim5	72	72	48	53	67	38	132	98	99	77	70	73	0.48	0.123423	chr7;chr7;chr7;chr7;chr7;chr7;chr7;chr7	104264486;104266210;104266469;104274773;104276606;104278416;104279313;104287971	104265965;104266236;104266566;104274795;104276836;104278511;104279788;104288132	-;-;-;-;-;-;-;-	2593	667823
B330016D10Rik	89	104	105	115	67	97	61	86	65	79	66	55	-0.41	0.126087	chr4	141546162	141548313	+	2152	320456
Cdan1	1669	2270	2619	2477	1864	2654	1685	1311	1396	1593	2286	1429	-0.4	0.126087	chr2;chr2;chr2;chr2;chr2;chr2;chr2;chr2;chr2;chr2;chr2;chr2;chr2;chr2;chr2;chr2;chr2;chr2;chr2;chr2;chr2;chr2;chr2;chr2;chr2;chr2;chr2;chr2	120716154;120719141;120720424;120720734;120720882;120722610;120722939;120723192;120723748;120724133;120724333;120724672;120724892;120725176;120725595;120725921;120726177;120726590;120727297;120727858;120728334;120728611;120729531;120729689;120729930;120730299;120730702;120731412	120718927;120719248;120720605;120720797;120721010;120722758;120723017;120723255;120723906;120724236;120724466;120724726;120724981;120725263;120725761;120726067;120726297;120726795;120727372;120727947;120728443;120728731;120729609;120729802;120730099;120730505;120731192;120731517	-;-;-;-;-;-;-;-;-;-;-;-;-;-;-;-;-;-;-;-;-;-;-;-;-;-;-;-	6384	68968
Fam69c	12	17	14	20	3	11	7	3	3	5	8	6	-0.54	0.126087	chr18;chr18;chr18;chr18;chr18	84720242;84724456;84730030;84736812;84739369	84720361;84724595;84730689;84736976;84740436	+;+;+;+;+	2153	240479
A930001C03Rik	14	20	21	16	11	15	9	6	9	4	11	9	-0.54	0.126625	chr19;chr19;chr19;chr19;chr19;chr19	4439323;4439559;4443742;4444003;4447297;4447525	4439389;4439670;4443788;4444038;4447426;4448325	+;+;+;+;+;+	1193	319314
Dclk1	118	303	264	389	388	356	198	1063	945	336	728	698	0.55	0.128197	chr3;chr3;chr3;chr3;chr3;chr3;chr3;chr3;chr3;chr3;chr3;chr3;chr3;chr3;chr3;chr3;chr3;chr3;chr3;chr3	55242526;55247131;55255865;55380781;55450967;55461758;55463001;55466573;55477805;55480334;55487307;55487792;55489750;55500035;55502373;55502809;55506701;55516873;55521850;55533570	55242751;55247526;55256211;55380880;55451083;55462082;55463095;55471317;55477937;55480442;55487364;55487911;55489896;55500168;55502450;55502905;55506781;55516986;55521923;55539068	+;+;+;+;+;+;+;+;+;+;+;+;+;+;+;+;+;+;+;+	12995	13175
Ephb3	292	365	384	308	364	415	262	291	298	279	272	320	-0.28	0.13026	chr16;chr16;chr16;chr16;chr16;chr16;chr16;chr16;chr16;chr16;chr16;chr16;chr16;chr16;chr16;chr16	21204795;21212890;21214325;21217196;21218015;21218495;21218794;21219039;21219455;21220420;21220647;21221285;21221627;21221865;21222149;21222408	21205263;21212954;21214997;21217351;21218365;21218619;21218953;21219147;21219507;21220542;21220894;21221500;21221776;21222058;21222304;21223304	+;+;+;+;+;+;+;+;+;+;+;+;+;+;+;+	4145	13845
Armt1	699	718	734	779	731	739	557	608	638	644	733	632	-0.2	0.130487	chr10;chr10;chr10;chr10;chr10	4432605;4434828;4439492;4450647;4453472	4432711;4434933;4439736;4450809;4455140	+;+;+;+;+	2290	73419
Cnga1	30	74	72	77	141	84	18	26	31	28	29	79	-0.54	0.130487	chr5;chr5;chr5;chr5;chr5;chr5;chr5;chr5;chr5	72603696;72609455;72610809;72612161;72612361;72616722;72618168;72619012;72642502	72605529;72609561;72610916;72612271;72612402;72616784;72618269;72619132;72642752	-;-;-;-;-;-;-;-;-	2739	12788
Lrrn2	918	576	727	452	410	585	1278	1083	1100	866	578	900	0.48	0.130487	chr1;chr1	132880355;132936981	132880675;132940005	+;+	3346	16980
Chrd	112	173	133	132	229	145	159	402	373	164	245	239	0.51	0.132043	chr16;chr16;chr16;chr16;chr16;chr16;chr16;chr16;chr16;chr16;chr16;chr16;chr16;chr16;chr16;chr16;chr16;chr16;chr16;chr16;chr16;chr16;chr16	20733127;20733531;20734007;20734273;20734487;20734686;20735117;20735371;20735581;20735746;20736037;20736264;20736909;20737342;20738194;20738553;20738904;20739111;20739407;20739954;20741190;20741496;20741925	20733295;20733634;20734136;20734401;20734586;20734773;20735258;20735499;20735663;20735893;20736143;20736383;20737065;20737562;20738307;20738816;20738997;20739164;20739510;20740056;20741344;20741595;20742384	+;+;+;+;+;+;+;+;+;+;+;+;+;+;+;+;+;+;+;+;+;+;+	3275	12667
Insl6	47	59	59	158	64	127	55	39	25	44	60	34	-0.54	0.132043	chr19;chr19	29321354;29325045	29321739;29325318	-;-	660	27356
Arl5a	2126	2473	2384	2601	2112	2413	2056	3366	3256	2848	3364	3242	0.33	0.134129	chr2;chr2;chr2;chr2;chr2;chr2	52397951;52404906;52412062;52416064;52416636;52424590	52402432;52405057;52412145;52416211;52416696;52424874	-;-;-;-;-;-	5212	75423
Camk2b	36	69	27	26	68	49	74	47	109	121	62	112	0.54	0.134129	chr11;chr11;chr11;chr11;chr11;chr11;chr11;chr11;chr11;chr11;chr11;chr11;chr11;chr11;chr11;chr11;chr11;chr11;chr11;chr11;chr11;chr11;chr11	5969642;5972217;5972632;5972813;5976765;5979673;5981070;5982501;5982721;5987057;5988101;5988955;5989332;5989574;5989936;5990163;5990320;5992820;5997883;6001338;6015450;6028867;6065474	5971826;5972450;5972726;5972888;5976893;5979721;5981114;5982572;5982761;5987131;5988143;5989038;5989454;5989668;5989968;5990246;5990422;5992892;5997948;6001392;6015509;6028961;6065748	-;-;-;-;-;-;-;-;-;-;-;-;-;-;-;-;-;-;-;-;-;-;-	4190	12323
Galm	452	544	503	659	617	661	390	449	470	461	467	498	-0.3	0.134129	chr17;chr17;chr17;chr17;chr17;chr17;chr17	80127471;80138013;80144980;80150089;80181561;80183192;80183984	80127905;80138167;80145186;80150170;80181702;80183366;80185032	+;+;+;+;+;+;+	2245	319625
Nxnl2	173	164	145	182	121	106	228	192	202	306	196	166	0.43	0.134129	chr13;chr13	51171025;51174625	51171624;51175187	+;+	1163	75124
Tbc1d8	1586	2230	2901	2115	1704	2378	1358	1401	1409	1405	2112	1560	-0.4	0.134129	chr1;chr1;chr1;chr1;chr1;chr1;chr1;chr1;chr1;chr1;chr1;chr1;chr1;chr1;chr1;chr1;chr1;chr1;chr1;chr1	39371495;39373727;39374082;39376424;39376878;39379455;39379995;39380228;39381277;39385121;39385998;39389308;39391117;39392057;39394065;39402683;39405291;39406752;39426068;39478440	39372786;39373824;39374171;39376489;39377118;39379523;39380093;39380357;39381562;39385238;39386212;39389458;39391287;39392254;39394272;39402923;39405519;39406870;39426178;39478747	-;-;-;-;-;-;-;-;-;-;-;-;-;-;-;-;-;-;-;-	4440	54610
Dst	6278	7932	9172	6647	6897	8454	9802	8533	9146	8855	9323	11634	0.31	0.135926	chr1;chr1;chr1;chr1;chr1;chr1;chr1;chr1;chr1;chr1;chr1;chr1;chr1;chr1;chr1;chr1;chr1;chr1;chr1;chr1;chr1;chr1;chr1;chr1;chr1;chr1;chr1;chr1;chr1;chr1;chr1;chr1;chr1;chr1;chr1;chr1;chr1;chr1;chr1;chr1;chr1;chr1;chr1;chr1;chr1;chr1;chr1;chr1;chr1;chr1;chr1;chr1;chr1;chr1;chr1;chr1;chr1;chr1;chr1;chr1;chr1;chr1;chr1;chr1;chr1;chr1;chr1;chr1;chr1;chr1;chr1;chr1;chr1;chr1;chr1;chr1;chr1;chr1;chr1;chr1…	34011825;34086242;34113933;34116118;34117432;34135090;34152202;34152413;34154513;34156599;34156781;34160620;34161004;34163009;34163626;34163897;34164076;34164327;34165058;34166180;34166942;34167276;34167611;34167823;34169164;34169750;34170360;34171116;34172183;34173002;34174115;34174697;34184016;34185962;34186819;34187972;34193392;34194005;34194515;34195828;34197201;34198518;34199292;34200870;342…	34011915;34086303;34114022;34116195;34117524;34135256;34152314;34152519;34154632;34156694;34156908;34160713;34161158;34163471;34163754;34163974;34164237;34164431;34165153;34166305;34167091;34167430;34167737;34168006;34169321;34169928;34170498;34171309;34172345;34173085;34174222;34174795;34184144;34186050;34186951;34193263;34193541;34194220;34194664;34196061;34197353;34198751;34199558;34201415;342…	+;+;+;+;+;+;+;+;+;+;+;+;+;+;+;+;+;+;+;+;+;+;+;+;+;+;+;+;+;+;+;+;+;+;+;+;+;+;+;+;+;+;+;+;+;+;+;+;+;+;+;+;+;+;+;+;+;+;+;+;+;+;+;+;+;+;+;+;+;+;+;+;+;+;+;+;+;+;+;+;+;+;+;+;+;+;+;+;+;+;+;+;+;+;+;+;+;+	23242	13518
Stau2	645	656	521	588	550	557	600	693	705	680	750	757	0.24	0.136332	chr1;chr1;chr1;chr1;chr1;chr1;chr1;chr1;chr1;chr1;chr1;chr1;chr1;chr1	16228810;16231003;16345704;16366079;16369755;16374674;16389821;16392517;16394051;16440323;16463035;16486020;16509342;16519173	16229866;16231091;16346011;16366139;16369886;16374811;16390033;16392624;16394210;16440458;16463194;16486150;16509408;16519302	-;-;-;-;-;-;-;-;-;-;-;-;-;-	2890	29819
B4galt1	6595	6320	6359	6711	7722	6682	7658	8294	9754	7518	6805	8935	0.26	0.136932	chr4;chr4;chr4;chr4;chr4;chr4	40804602;40807733;40809679;40812685;40823439;40853391	40807317;40807837;40809801;40812872;40823674;40853998	-;-;-;-;-;-	3976	14595
Fhl5	61	59	53	65	25	59	35	34	19	16	48	18	-0.53	0.136932	chr4;chr4;chr4;chr4;chr4;chr4	25199909;25207076;25211187;25213601;25214617;25242708	25200141;25207262;25211356;25213775;25214787;25242876	-;-;-;-;-;-	1105	57756
Sh3d21	219	330	315	238	275	343	233	235	236	210	206	210	-0.33	0.136932	chr4;chr4;chr4;chr4;chr4;chr4;chr4;chr4;chr4;chr4;chr4;chr4;chr4;chr4;chr4;chr4	126150602;126150877;126151017;126152024;126152206;126152341;126160468;126161335;126161523;126161735;126161968;126162176;126162453;126162802;126162966;126163225	126150796;126150934;126151873;126152118;126152258;126152434;126160510;126161421;126161623;126161780;126162023;126162266;126162665;126162865;126163123;126163341	-;-;-;-;-;-;-;-;-;-;-;-;-;-;-;-	2328	66938
Shank2	64	78	68	101	85	95	51	31	51	59	58	75	-0.45	0.136932	chr7;chr7;chr7;chr7;chr7;chr7;chr7;chr7;chr7;chr7;chr7;chr7;chr7;chr7;chr7;chr7	144175520;144179755;144186820;144192417;144259065;144284385;144286642;144395463;144396351;144396638;144398241;144405330;144407121;144408056;144409462;144420559	144175956;144180073;144186989;144192530;144259140;144285137;144286766;144395598;144396431;144396646;144398261;144405460;144407232;144408076;144411868;144422675	+;+;+;+;+;+;+;+;+;+;+;+;+;+;+;+	7029	210274
Slc16a5	10	58	25	174	26	142	8	10	17	5	48	9	-0.45	0.136932	chr11;chr11;chr11;chr11	115462473;115464914;115469336;115472671	115462807;115465057;115470148;115474398	+;+;+;+	3020	217316
Abhd8	1799	1865	1868	1560	2028	1676	1980	2153	2351	1961	2013	2163	0.22	0.13779	chr8;chr8;chr8;chr8;chr8	71456700;71458038;71458378;71461246;71463466	71457377;71458254;71458548;71461972;71463657	-;-;-;-;-	1985	64296
Bzrap1	60	73	96	63	85	62	125	107	115	136	128	60	0.46	0.13779	chr11;chr11;chr11;chr11;chr11;chr11;chr11;chr11;chr11;chr11;chr11;chr11;chr11;chr11;chr11;chr11;chr11;chr11;chr11;chr11;chr11;chr11;chr11;chr11;chr11;chr11;chr11;chr11;chr11;chr11;chr11;chr11	87760541;87762437;87762781;87763460;87764198;87765628;87765793;87766113;87766366;87766717;87768430;87768801;87769678;87770411;87771659;87772057;87774524;87775502;87775973;87776425;87777047;87777767;87779229;87779425;87780203;87780882;87781302;87781490;87781682;87781945;87782660;87784736	87761728;87762544;87762909;87763639;87764383;87765705;87765876;87766202;87766488;87766821;87768480;87768821;87769882;87770583;87771774;87772166;87775354;87775653;87776338;87776664;87777235;87778606;87779328;87779576;87780371;87780953;87781334;87781593;87781753;87782049;87782710;87785928	+;+;+;+;+;+;+;+;+;+;+;+;+;+;+;+;+;+;+;+;+;+;+;+;+;+;+;+;+;+;+;+	7616	207777
Dnajc1	2128	2045	2220	2138	2082	2239	2165	2290	2431	2415	2439	2374	0.13	0.13779	chr2;chr2;chr2;chr2;chr2;chr2;chr2;chr2;chr2;chr2;chr2;chr2;chr2	18206333;18213749;18219451;18222713;18231704;18284623;18293954;18306973;18307915;18308784;18316358;18316899;18392291	18209420;18217325;18219899;18222761;18231823;18284786;18294044;18307066;18308012;18308949;18316404;18317000;18392830	-;-;-;-;-;-;-;-;-;-;-;-;-	8585	13418
Fer	1211	1087	1019	1117	1148	1150	1170	1441	1554	1284	1165	1424	0.24	0.13779	chr17;chr17;chr17;chr17;chr17;chr17;chr17;chr17;chr17;chr17;chr17;chr17;chr17;chr17;chr17;chr17;chr17;chr17;chr17;chr17;chr17	63896018;63907281;63911465;63921613;63923362;63924059;63934290;63937972;63941291;63941583;63957125;63973065;63981480;63991594;64029290;64035447;64037570;64078852;64133441;64137710;64138875	63896283;63907454;63911564;63921796;63923499;63924178;63934412;63938068;63941480;63941757;63957317;63973157;63981686;63991716;64029346;64035562;64037664;64078975;64133595;64137832;64139496	+;+;+;+;+;+;+;+;+;+;+;+;+;+;+;+;+;+;+;+;+	3475	14158
H2afx	1832	1891	1870	2072	2117	1961	1664	1537	1383	1884	1705	1776	-0.23	0.13779	chr9	44334715	44336077	+	1363	15270
Krt15	1	10	2	7	5	3	4	14	26	12	18	17	0.5	0.13779	chr11;chr11;chr11;chr11;chr11;chr11;chr11;chr11	100131759;100132598;100132991;100133389;100133630;100134175;100134450;100135382	100132135;100132623;100133211;100133514;100133791;100134331;100134532;100135949	-;-;-;-;-;-;-;-	1720	16665
Lrrc7	13	40	27	33	9	22	8	12	17	8	11	6	-0.54	0.13779	chr3;chr3;chr3;chr3;chr3;chr3;chr3;chr3;chr3;chr3;chr3;chr3;chr3;chr3;chr3;chr3;chr3;chr3;chr3;chr3;chr3;chr3;chr3;chr3;chr3;chr3;chr3;chr3	158084439;158104428;158127215;158135188;158148580;158156788;158160233;158163892;158164275;158170556;158175103;158177209;158179765;158181541;158185378;158186976;158198117;158202350;158209690;158240449;158288980;158291933;158303337;158318435;158353265;158413130;158452692;158561106	158084546;158104502;158127307;158135409;158148699;158156928;158161913;158164072;158164386;158170756;158175351;158177333;158179864;158181610;158185493;158187105;158198189;158202494;158209764;158240512;158289036;158292022;158303415;158318552;158353467;158413205;158452789;158562221	-;-;-;-;-;-;-;-;-;-;-;-;-;-;-;-;-;-;-;-;-;-;-;-;-;-;-;-	5918	242274
Tmie	285	336	353	310	505	315	469	410	525	464	408	554	0.37	0.13779	chr9;chr9;chr9;chr9;chr9;chr9	110866046;110867448;110870631;110873796;110875628;110879270	110866957;110867597;110870748;110874026;110875839;110880083	-;-;-;-;-;-	2437	20776
Cox6a2	11	38	13	16	20	17	9	9	12	5	6	11	-0.54	0.138211	chr7;chr7;chr7	128205435;128205900;128206223	128205812;128206036;128206366	-;-;-	659	12862
Htr7	7	10	13	11	12	13	11	20	26	24	24	16	0.53	0.138211	chr19;chr19;chr19	35958727;35969309;36056706	35960399;35970064;36057360	-;-;-	3084	15566
Cmtm2b	13	8	14	9	15	9	18	20	11	32	25	23	0.53	0.138218	chr8;chr8;chr8;chr8	104322237;104322609;104329764;104330415	104322498;104322767;104329865;104330756	+;+;+;+	865	75502
Dgkb	81	103	163	119	100	172	141	334	262	177	146	182	0.5	0.140845	chr12;chr12;chr12;chr12;chr12;chr12;chr12;chr12;chr12;chr12;chr12;chr12;chr12;chr12;chr12;chr12;chr12;chr12;chr12;chr12;chr12;chr12;chr12;chr12;chr12	37880705;37981755;38084167;38100364;38114533;38120606;38124169;38127264;38136541;38139405;38139570;38147503;38166743;38173727;38184898;38190060;38214303;38216019;38227963;38329993;38427404;38438539;38602716;38604103;38630583	37880954;37982010;38084243;38100517;38114673;38120655;38124243;38127383;38136658;38139493;38139686;38147601;38166775;38173843;38184971;38190134;38214388;38216108;38228123;38330057;38427494;38438734;38602836;38604163;38633410	+;+;+;+;+;+;+;+;+;+;+;+;+;+;+;+;+;+;+;+;+;+;+;+;+	5544	217480
Gm648	6	8	4	4	2	8	0	3	1	1	1	2	-0.47	0.140845	chrX;chrX;chrX;chrX;chrX	56543874;56544546;56544977;56547124;56549431	56544150;56544639;56545315;56547277;56549606	-;-;-;-;-	1040	270599
Hlf	681	691	606	280	193	398	932	983	851	908	928	531	0.52	0.140845	chr11;chr11;chr11;chr11	90336535;90345758;90387786;90390250	90340974;90345978;90388121;90390917	-;-;-;-	5665	217082
Mtus2	164	212	230	245	127	194	140	119	155	167	120	135	-0.4	0.140845	chr5;chr5;chr5;chr5;chr5;chr5;chr5;chr5;chr5;chr5;chr5;chr5;chr5;chr5;chr5	147957320;148076180;148082957;148107005;148203922;148231737;148236266;148277600;148288874;148295483;148298252;148301398;148303483;148306630;148313306	147958035;148078558;148083197;148107199;148204083;148231835;148236477;148277666;148289088;148295588;148298325;148301496;148303602;148306727;148316065	+;+;+;+;+;+;+;+;+;+;+;+;+;+;+	7543	77521
Slc4a4	305	380	449	390	237	368	479	410	510	450	551	449	0.36	0.140845	chr5;chr5;chr5;chr5;chr5;chr5;chr5;chr5;chr5;chr5;chr5;chr5;chr5;chr5;chr5;chr5;chr5;chr5;chr5;chr5;chr5;chr5;chr5;chr5;chr5;chr5	88887260;88934749;88954778;89028293;89038451;89046213;89084642;89122402;89129639;89132371;89133157;89135646;89149300;89156331;89170751;89179653;89197649;89199655;89214474;89215721;89223196;89225800;89228826;89232764;89234797;89235507	88887324;88934822;88954957;89028428;89038611;89046392;89084718;89122559;89129726;89132525;89133270;89135820;89149433;89156602;89170821;89179844;89197762;89199816;89214652;89215793;89223264;89225973;89228987;89232860;89234876;89239656	+;+;+;+;+;+;+;+;+;+;+;+;+;+;+;+;+;+;+;+;+;+;+;+;+;+	7492	54403
Gstt1	1568	1036	1243	768	1299	806	2047	1851	1766	1390	1342	1426	0.43	0.140943	chr10;chr10;chr10;chr10;chr10	75783813;75786795;75794077;75797043;75798385	75784233;75786971;75794227;75797130;75798584	-;-;-;-;-	1037	14871
Il13ra2	82	122	137	100	52	79	60	55	66	56	50	76	-0.48	0.141444	chrX;chrX;chrX;chrX;chrX;chrX;chrX;chrX;chrX;chrX;chrX	147383478;147384444;147388214;147389663;147390839;147394323;147395012;147396097;147397872;147400822;147403733	147383677;147384559;147388358;147389808;147391023;147394443;147395165;147396248;147397980;147400929;147403832	-;-;-;-;-;-;-;-;-;-;-	1536	16165
Dusp9	114	135	144	179	274	199	77	122	106	126	71	141	-0.49	0.142509	chrX;chrX;chrX;chrX	73639441;73640193;73641347;73642084	73639641;73640804;73641802;73643514	+;+;+;+	2700	75590
Pitx1	9	79	5	40	1	29	0	0	7	5	3	2	-0.38	0.142509	chr13;chr13;chr13	55825054;55828440;55830772	55826611;55828675;55831425	-;-;-	2448	18740
Sirt5	397	567	470	502	426	448	383	382	363	352	429	398	-0.27	0.142509	chr13;chr13;chr13;chr13;chr13;chr13;chr13;chr13;chr13	43365535;43370719;43371832;43376695;43379673;43380500;43383109;43385498;43394737	43365544;43370868;43371965;43376920;43379760;43380553;43383232;43385613;43395203	+;+;+;+;+;+;+;+;+	1369	68346
Col4a4	1512	1330	1714	1257	1457	1725	1169	998	580	1123	1334	1130	-0.41	0.142699	chr1;chr1;chr1;chr1;chr1;chr1;chr1;chr1;chr1;chr1;chr1;chr1;chr1;chr1;chr1;chr1;chr1;chr1;chr1;chr1;chr1;chr1;chr1;chr1;chr1;chr1;chr1;chr1;chr1;chr1;chr1;chr1;chr1;chr1;chr1;chr1;chr1;chr1;chr1;chr1;chr1;chr1;chr1;chr1;chr1;chr1;chr1;chr1	82450723;82453777;82455723;82456779;82462051;82465457;82466488;82469479;82470983;82471189;82472478;82479858;82480482;82484391;82485581;82486483;82487512;82489011;82489700;82491525;82492448;82493493;82495771;82497154;82497828;82498935;82506946;82509168;82518929;82523851;82524987;82525865;82527529;82528452;82528752;82529565;82531358;82531600;82532917;82534595;82535741;82539031;82539954;82541170;825…	82453394;82454063;82455911;82456895;82462176;82465465;82466595;82469634;82471096;82471317;82472549;82479965;82480589;82484465;82485644;82486664;82487616;82489154;82489870;82491686;82492666;82493600;82495839;82497337;82497934;82499007;82507109;82509257;82519093;82523955;82525056;82525918;82527573;82528511;82528805;82529645;82531399;82531635;82532979;82534630;82535809;82539147;82539998;82541304;825…	-;-;-;-;-;-;-;-;-;-;-;-;-;-;-;-;-;-;-;-;-;-;-;-;-;-;-;-;-;-;-;-;-;-;-;-;-;-;-;-;-;-;-;-;-;-;-;-	7808	12829
Lrrc36	25	44	53	33	27	32	23	19	17	26	26	16	-0.5	0.142699	chr8;chr8;chr8;chr8;chr8;chr8;chr8;chr8;chr8;chr8;chr8;chr8;chr8;chr8	105413622;105425257;105426758;105427640;105431525;105443734;105446208;105449381;105452007;105455194;105457427;105458396;105461018;105463743	105413710;105425384;105426950;105427823;105431613;105443861;105446256;105449827;105452299;105455359;105457575;105458519;105461132;105464086	+;+;+;+;+;+;+;+;+;+;+;+;+;+	2498	270091
Fam132a	1391	2072	1426	1855	1341	1935	1197	1207	1304	1045	1597	1165	-0.36	0.142838	chr4;chr4;chr4;chr4;chr4;chr4;chr4;chr4	155962312;155964543;155964768;155964980;155965594;155965866;155966082;155966404	155962737;155964659;155964888;155965131;155965702;155965956;155966160;155966629	+;+;+;+;+;+;+;+	1321	67389
Gucy2g	44	63	67	63	94	54	81	166	153	70	64	145	0.52	0.142838	chr19;chr19;chr19;chr19;chr19;chr19;chr19;chr19;chr19;chr19;chr19;chr19;chr19;chr19;chr19;chr19;chr19;chr19;chr19;chr19;chr19	55198098;55199464;55202095;55203011;55206152;55207863;55210212;55215045;55217263;55222327;55222874;55223687;55225961;55227343;55228123;55229708;55231018;55233039;55235548;55237750;55240853	55198788;55199555;55202193;55203185;55206344;55208003;55210389;55215200;55217431;55222398;55222978;55223770;55226098;55227518;55228235;55229843;55231159;55233224;55235657;55238098;55241236	-;-;-;-;-;-;-;-;-;-;-;-;-;-;-;-;-;-;-;-;-	3889	73707
Palm	3067	3011	2966	2490	5091	2989	3609	6314	6329	4130	3884	5005	0.45	0.143859	chr10;chr10;chr10;chr10;chr10;chr10;chr10;chr10;chr10	79793572;79806640;79807034;79807578;79809470;79812343;79815185;79816792;79819041	79793740;79806691;79807114;79807708;79809620;79812364;79815241;79816923;79820896	+;+;+;+;+;+;+;+;+	2651	18483
Rasal1	40	60	146	77	184	147	73	344	421	175	189	364	0.53	0.143944	chr5;chr5;chr5;chr5;chr5;chr5;chr5;chr5;chr5;chr5;chr5;chr5;chr5;chr5;chr5;chr5;chr5;chr5;chr5;chr5;chr5;chr5	120648822;120649316;120652814;120654806;120655068;120659503;120662011;120662184;120662919;120663726;120663971;120664446;120664746;120666243;120670276;120671541;120674567;120675390;120675606;120676788;120678623;120678922	120648910;120649534;120652870;120654919;120655129;120659632;120662092;120662315;120663004;120663843;120664124;120664510;120664858;120666435;120670413;120671685;120674739;120675527;120675741;120676908;120678693;120679593	+;+;+;+;+;+;+;+;+;+;+;+;+;+;+;+;+;+;+;+;+;+	3208	19415
Hoxb8	40	40	24	29	42	44	52	66	65	62	43	42	0.45	0.146657	chr11;chr11	96281905;96284163	96283386;96285325	+;+	2645	15416
Gm19461	87	72	81	77	64	99	134	142	125	86	98	92	0.41	0.147773	chr1;chr1;chr1;chr1	133249852;133256108;133258445;133269424	133251416;133257159;133258554;133269808	-;-;-;-	3112	100502933
Cpa2	60	34	68	44	29	43	47	22	24	13	16	22	-0.53	0.148958	chr6;chr6;chr6;chr6;chr6;chr6;chr6;chr6;chr6;chr6;chr6	30541642;30544135;30544891;30545504;30547105;30549242;30550745;30551966;30554164;30557672;30564238	30541729;30544216;30545025;30545599;30547206;30549340;30550855;30552056;30554363;30557756;30564473	+;+;+;+;+;+;+;+;+;+;+	1325	232680
Gpx4	3955	4318	3612	4052	4186	4178	3371	3640	3973	3236	3485	3625	-0.18	0.148958	chr10;chr10;chr10;chr10;chr10;chr10;chr10;chr10	80053510;80054037;80054514;80054700;80054968;80055923;80056040;80056186	80053715;80054300;80054608;80054844;80055119;80055947;80056099;80056439	+;+;+;+;+;+;+;+	1201	625249
Sncg	18	22	17	16	18	15	33	38	23	27	27	23	0.48	0.148958	chr14;chr14;chr14;chr14;chr14	34370274;34370857;34373256;34373671;34374460	34370565;34370916;34373383;34373712;34374669	-;-;-;-;-	732	20618
Herc6	849	610	683	626	684	711	1006	890	991	746	880	722	0.3	0.149621	chr6;chr6;chr6;chr6;chr6;chr6;chr6;chr6;chr6;chr6;chr6;chr6;chr6;chr6;chr6;chr6;chr6;chr6;chr6;chr6;chr6;chr6;chr6	57580992;57583173;57584550;57598429;57599965;57604073;57607042;57607634;57610803;57611775;57618613;57619445;57625896;57646127;57647065;57652032;57654389;57658009;57659676;57660091;57662066;57662343;57662700	57581232;57583332;57584626;57598656;57600059;57604200;57607178;57607707;57610921;57611834;57618706;57619634;57626050;57646231;57647172;57652169;57654532;57658175;57659739;57660161;57662249;57662445;57665136	+;+;+;+;+;+;+;+;+;+;+;+;+;+;+;+;+;+;+;+;+;+;+	5279	67138
Ndn	1146	783	1118	952	1136	1153	1432	1617	1456	1357	1036	1246	0.33	0.149621	chr7	62348277	62349928	+	1652	17984
Cdh8	4	47	60	97	5	21	7	0	5	5	16	9	-0.42	0.150157	chr8;chr8;chr8;chr8;chr8;chr8;chr8;chr8;chr8;chr8;chr8;chr8;chr8	99028769;99030383;99033210;99098830;99111671;99171266;99190205;99196240;99200233;99230403;99279407;99400726;99416082	99029911;99031058;99033461;99098947;99111792;99171402;99190458;99196427;99200400;99230522;99279701;99401177;99416457	-;-;-;-;-;-;-;-;-;-;-;-;-	4301	12564
Gabra4	51	94	66	99	81	92	40	70	43	38	50	68	-0.47	0.151639	chr5;chr5;chr5;chr5;chr5;chr5;chr5;chr5;chr5	71569734;71623855;71633546;71638132;71640828;71641063;71642259;71657171;71657724	71572223;71624114;71633698;71638275;71640910;71641283;71642326;71657289;71658308	-;-;-;-;-;-;-;-;-	4123	14397
Dnah12	10	16	16	17	24	18	11	9	7	9	10	7	-0.52	0.152073	chr14;chr14;chr14;chr14;chr14;chr14;chr14;chr14;chr14;chr14;chr14;chr14;chr14;chr14;chr14;chr14;chr14;chr14;chr14;chr14;chr14;chr14;chr14;chr14;chr14;chr14;chr14;chr14;chr14;chr14;chr14;chr14;chr14;chr14;chr14;chr14;chr14;chr14;chr14;chr14;chr14;chr14;chr14;chr14;chr14;chr14;chr14;chr14;chr14;chr14;chr14;chr14;chr14;chr14;chr14;chr14;chr14;chr14;chr14;chr14;chr14;chr14;chr14;chr14;chr14	26693446;26695950;26697238;26710978;26723497;26723855;26724391;26734473;26735616;26739157;26766072;26766290;26769946;26770361;26770897;26772533;26772926;26773596;26774218;26778802;26781346;26781666;26785260;26785858;26792139;26796171;26798788;26799946;26801409;26812569;26814405;26815372;26816142;26818957;26824365;26826894;26827885;26829305;26830442;26831305;26833784;26836625;26849159;26850419;268…	26693615;26696031;26697427;26711069;26723631;26724048;26724634;26734658;26735816;26739351;26766193;26766572;26770065;26770517;26771069;26772685;26773165;26773841;26774337;26778911;26781529;26781806;26785343;26786046;26792258;26796359;26798939;26800084;26801575;26812824;26814704;26815550;26816334;26819118;26824559;26827027;26828047;26829385;26830622;26831432;26833873;26836765;26849400;26850566;268…	+;+;+;+;+;+;+;+;+;+;+;+;+;+;+;+;+;+;+;+;+;+;+;+;+;+;+;+;+;+;+;+;+;+;+;+;+;+;+;+;+;+;+;+;+;+;+;+;+;+;+;+;+;+;+;+;+;+;+;+;+;+;+;+;+	10638	110083
Ica1	429	406	385	405	418	385	481	582	514	410	478	442	0.24	0.152073	chr6;chr6;chr6;chr6;chr6;chr6;chr6;chr6;chr6;chr6;chr6;chr6;chr6;chr6	8630527;8643973;8653497;8653630;8656362;8658220;8670694;8672298;8737017;8742255;8749695;8754589;8758366;8778072	8630797;8644242;8653535;8653692;8656408;8658314;8670792;8672423;8737215;8742378;8749767;8754751;8758458;8778484	-;-;-;-;-;-;-;-;-;-;-;-;-;-	2075	15893
Mvb12b	1987	1787	1935	1656	1806	1814	2297	1976	2103	2147	1895	2081	0.18	0.152073	chr2;chr2;chr2;chr2;chr2;chr2;chr2;chr2;chr2;chr2	33729956;33752309;33754990;33802745;33825048;33827682;33834537;33840159;33874338;33887320	33733531;33752368;33755045;33802839;33825170;33827811;33834633;33840266;33874460;33887946	-;-;-;-;-;-;-;-;-;-	4995	72543
Pisd-ps1	2998	2498	3229	2703	2715	2566	4418	3918	4185	4147	2696	2762	0.35	0.152073	chr11;chr11;chr11;chr11;chr11;chr11;chr11	3124021;3125788;3127479;3128929;3129382;3129765;3130153	3124124;3126058;3127644;3129165;3129520;3129911;3131945	+;+;+;+;+;+;+	2857	236604
Tmem266	33	23	27	29	18	14	16	13	8	18	9	15	-0.52	0.152073	chr9;chr9;chr9;chr9;chr9;chr9;chr9;chr9;chr9;chr9;chr9	55326949;55377480;55380679;55397741;55400574;55413864;55414940;55418008;55430275;55435191;55437107	55327000;55377613;55380867;55397895;55400647;55413920;55415078;55418123;55430464;55435253;55438344	+;+;+;+;+;+;+;+;+;+;+	2407	244886
Trib3	128	358	140	320	120	356	86	165	97	120	176	84	-0.53	0.152073	chr2;chr2;chr2;chr2	152337425;152339715;152343037;152343857	152338687;152340007;152343327;152344060	-;-;-;-	2051	228775
Gjc1	606	661	597	624	530	703	487	577	386	462	594	439	-0.31	0.152223	chr11;chr11;chr11;chr11;chr11	102799478;102802841;102804281;102818970;102819504	102801195;102802916;102805019;102819159;102819686	-;-;-;-;-	2906	14615
Ky	108	163	135	186	109	112	170	212	277	184	178	159	0.43	0.152446	chr9;chr9;chr9;chr9;chr9;chr9;chr9;chr9;chr9;chr9;chr9	102506138;102509111;102512973;102521289;102523318;102525398;102526696;102527900;102537601;102538998;102541886	102506278;102509173;102513035;102521363;102523380;102525480;102526804;102528017;102537789;102539188;102546239	+;+;+;+;+;+;+;+;+;+;+	5449	16716
Grm8	19	40	36	38	10	23	13	9	7	21	9	17	-0.53	0.153568	chr6;chr6;chr6;chr6;chr6;chr6;chr6;chr6;chr6;chr6;chr6	27275121;27285680;27363085;27429400;27618485;27760174;27761206;27762362;27981183;28125616;28134299	27275694;27285981;27364020;27429536;27618685;27760311;27761360;27762497;27981399;28126426;28134369	-;-;-;-;-;-;-;-;-;-;-	3678	14823
Lag3	116	100	154	99	118	137	105	78	101	87	92	77	-0.36	0.153646	chr6;chr6;chr6;chr6;chr6;chr6;chr6;chr6	124904359;124904838;124905256;124908377;124909226;124910104;124910764;124911294	124904600;124904968;124905492;124908652;124909489;124910396;124910911;124911705	-;-;-;-;-;-;-;-	2003	16768
Gata3	43	57	60	46	22	46	95	59	70	87	115	44	0.5	0.153749	chr2;chr2;chr2;chr2;chr2;chr2	9857078;9863095;9868761;9874389;9877352;9878405	9858654;9863220;9868906;9874925;9877984;9878600	-;-;-;-;-;-	3215	14462
Tmem102	45	70	72	65	45	89	37	36	49	45	29	52	-0.47	0.153749	chr11;chr11	69803595;69805020	69804930;69805624	-;-	1941	380705
Chd7	438	533	580	457	457	654	375	298	298	408	489	433	-0.37	0.155155	chr4;chr4;chr4;chr4;chr4;chr4;chr4;chr4;chr4;chr4;chr4;chr4;chr4;chr4;chr4;chr4;chr4;chr4;chr4;chr4;chr4;chr4;chr4;chr4;chr4;chr4;chr4;chr4;chr4;chr4;chr4;chr4;chr4;chr4;chr4;chr4;chr4;chr4	8734909;8751313;8785342;8801324;8805151;8806296;8811440;8822377;8825462;8826209;8826443;8826884;8828232;8832475;8833740;8838551;8839425;8840389;8841096;8844312;8844507;8847079;8847457;8850796;8851254;8852678;8853174;8853403;8854065;8854525;8854846;8856671;8858479;8859043;8862490;8863909;8864201;8865738	8734938;8753148;8785763;8801465;8805288;8806361;8811495;8822491;8825545;8826346;8826564;8827127;8828408;8832618;8833995;8838761;8839620;8840556;8841275;8844422;8844712;8847278;8847616;8850885;8851357;8852807;8853246;8853460;8854293;8854733;8855514;8856831;8858706;8859486;8862711;8864049;8864305;8866810	+;+;+;+;+;+;+;+;+;+;+;+;+;+;+;+;+;+;+;+;+;+;+;+;+;+;+;+;+;+;+;+;+;+;+;+;+;+	9338	320790
Krt19	1225	1754	1417	2300	1918	1091	1933	2950	3759	2037	2144	2124	0.46	0.155155	chr11;chr11;chr11;chr11;chr11;chr11	100140810;100141280;100141523;100142052;100142426;100145431	100141167;100141405;100141684;100142208;100142508;100145919	-;-;-;-;-;-	1375	16669
NA	35	71	67	78	38	66	36	22	27	40	51	33	-0.5	0.155155	chr6;chr6	72347029;72348413	72347945;72348458	-;-	963	100504536
St6galnac3	282	261	266	250	258	296	188	249	230	224	232	236	-0.24	0.155155	chr3;chr3;chr3;chr3;chr3	153202509;153206618;153411462;153509303;153725045	153205591;153206725;153411871;153509497;153725133	-;-;-;-;-	3885	20447
Cds2	4428	4479	5067	4078	5069	4729	5305	5723	5959	4958	4939	5442	0.21	0.155638	chr2;chr2;chr2;chr2;chr2;chr2;chr2;chr2;chr2;chr2;chr2;chr2;chr2	132263257;132293245;132294384;132295531;132297225;132297634;132298469;132300554;132301232;132302080;132304359;132304853;132305153	132263497;132293381;132294480;132295628;132297364;132297692;132298551;132300641;132301300;132302232;132304478;132304956;132312041	+;+;+;+;+;+;+;+;+;+;+;+;+	8278	110911
Gpr156	18	20	24	22	20	19	15	15	10	9	9	14	-0.5	0.155638	chr16;chr16;chr16;chr16;chr16;chr16;chr16;chr16;chr16;chr16	37916496;37947368;37948215;37978659;37979006;37987467;37988518;37992000;37997877;38004515	37916615;37947819;37948351;37978788;37979116;37987592;37988613;37992236;37998035;38007530	+;+;+;+;+;+;+;+;+;+	4584	239845
Plekhs1	14	22	5	16	4	87	11	2	5	7	2	6	-0.43	0.155638	chr19;chr19;chr19;chr19;chr19;chr19;chr19;chr19;chr19;chr19;chr19;chr19;chr19	56461637;56464552;56470740;56470937;56471698;56473189;56474138;56477154;56478423;56479802;56481027;56482586;56485669	56461697;56464597;56470828;56471043;56471832;56473264;56474254;56477288;56478538;56480008;56481128;56482721;56486729	+;+;+;+;+;+;+;+;+;+;+;+;+	2388	226245
Hoxb3	165	102	87	96	96	89	174	188	180	115	123	153	0.43	0.156288	chr11;chr11;chr11;chr11	96323126;96341064;96343769;96345546	96323445;96341151;96344696;96347930	+;+;+;+	3721	15410
Cacna2d2	127	195	348	234	156	300	88	145	200	147	118	101	-0.5	0.156758	chr9;chr9;chr9;chr9;chr9;chr9;chr9;chr9;chr9;chr9;chr9;chr9;chr9;chr9;chr9;chr9;chr9;chr9;chr9;chr9;chr9;chr9;chr9;chr9;chr9;chr9;chr9;chr9;chr9;chr9;chr9;chr9;chr9;chr9;chr9;chr9;chr9;chr9;chr9	107399880;107426053;107465553;107497460;107505948;107509195;107512001;107512303;107513054;107513233;107513473;107513835;107514045;107514632;107514860;107515151;107515419;107517095;107517251;107517413;107517591;107518193;107519179;107522123;107524095;107524398;107524612;107524831;107525157;107525344;107525610;107525901;107526063;107526343;107526485;107526688;107526937;107527147;107527321	107400283;107426134;107465669;107497519;107505992;107509336;107512132;107512360;107513104;107513332;107513631;107513942;107514123;107514681;107514949;107515222;107515493;107517169;107517322;107517484;107517652;107518269;107519199;107522183;107524192;107524488;107524674;107524934;107525255;107525432;107525660;107525972;107526215;107526395;107526540;107526814;107527046;107527236;107529343	+;+;+;+;+;+;+;+;+;+;+;+;+;+;+;+;+;+;+;+;+;+;+;+;+;+;+;+;+;+;+;+;+;+;+;+;+;+;+	5543	56808
Ltf	161	392	35	199	3	1964	4	8	9	12	40	6	-0.33	0.156758	chr9;chr9;chr9;chr9;chr9;chr9;chr9;chr9;chr9;chr9;chr9;chr9;chr9;chr9;chr9;chr9;chr9	111019292;111020847;111021926;111022281;111022834;111023557;111024384;111024998;111025975;111027330;111028445;111029534;111031017;111035747;111038806;111040328;111042148	111019368;111021007;111022034;111022463;111022981;111023612;111024562;111025172;111026129;111027420;111028492;111029689;111031158;111035814;111038990;111040517;111042766	+;+;+;+;+;+;+;+;+;+;+;+;+;+;+;+;+	2742	17002
Rnpep	2093	2061	2282	2495	2387	2679	3128	2612	3137	2750	2319	3119	0.27	0.156758	chr1;chr1;chr1;chr1;chr1;chr1;chr1;chr1;chr1;chr1;chr1	135262699;135264053;135265183;135266870;135267170;135268083;135271529;135272362;135277389;135278767;135283562	135263129;135264195;135265407;135266978;135267282;135268196;135271764;135272478;135277537;135278907;135284084	-;-;-;-;-;-;-;-;-;-;-	2301	215615
Chac1	19	126	26	121	17	147	22	14	24	31	36	26	-0.49	0.157181	chr2;chr2;chr2	119351242;119352357;119353189	119351636;119352392;119354326	+;+;+	1569	69065
Dpt	339	314	391	481	680	215	533	1979	990	457	447	698	0.52	0.157181	chr1;chr1;chr1;chr1	164796732;164808906;164818895;164823170	164797036;164809031;164819002;164824266	+;+;+;+	1636	56429
Fos	242	2440	2030	436	186	559	420	217	312	199	229	216	-0.46	0.158472	chr12;chr12;chr12;chr12	85473901;85474935;85475592;85475817	85474180;85475186;85475699;85477269	+;+;+;+	2093	14281
9130221H12Rik	353	406	414	352	405	375	471	435	490	448	388	461	0.22	0.159669	chr7	25228723	25230264	+	1542	77124
Apbb1	508	543	496	467	774	523	809	871	848	687	519	764	0.37	0.159669	chr7;chr7;chr7;chr7;chr7;chr7;chr7;chr7;chr7;chr7;chr7;chr7;chr7;chr7;chr7;chr7;chr7	105558465;105559132;105559443;105564972;105565301;105565533;105565946;105566051;105566548;105567083;105567254;105567428;105567578;105568619;105569240;105573682;105581135	105559050;105559308;105559558;105565055;105565385;105565647;105565951;105566178;105566697;105567146;105567339;105567484;105567753;105568631;105569318;105574416;105581653	-;-;-;-;-;-;-;-;-;-;-;-;-;-;-;-;-	3176	11785
Cdkn3	177	200	156	207	140	160	134	141	91	146	122	147	-0.36	0.159669	chr14;chr14;chr14;chr14;chr14;chr14;chr14;chr14	46760541;46762528;46764524;46764996;46767176;46768866;46769836;46771401	46760648;46762610;46764579;46765040;46767398;46768897;46769936;46771525	+;+;+;+;+;+;+;+	773	72391
Ckap4	6548	5351	4674	5549	6284	5439	5968	7939	7339	7221	5818	7786	0.29	0.159669	chr10;chr10	84526305;84533447	84528777;84533888	-;-	2915	216197
Cth	122	469	198	392	152	332	114	140	100	175	217	128	-0.52	0.159669	chr3;chr3;chr3;chr3;chr3;chr3;chr3;chr3;chr3;chr3;chr3;chr3	157894248;157897192;157905145;157906183;157907320;157908899;157910883;157913600;157918426;157920017;157920955;157924866	157894827;157897330;157905197;157906304;157907472;157908976;157910940;157913731;157918535;157920112;157921036;157925063	-;-;-;-;-;-;-;-;-;-;-;-	1801	107869
Fetub	524	215	216	247	383	188	214	202	157	182	95	181	-0.5	0.159669	chr16;chr16;chr16;chr16;chr16;chr16;chr16;chr16;chr16	22918382;22920222;22929075;22929633;22932250;22934233;22935642;22937847;22939276	22918590;22920495;22929309;22929743;22932337;22934396;22935740;22937957;22939768	+;+;+;+;+;+;+;+;+	1784	59083
Fut1	5	6	2	3	8	6	1	1	3	0	0	2	-0.44	0.159669	chr7;chr7	45617606;45618622	45617747;45621057	+;+	2578	14343
Gstm7	3236	2104	1407	2577	2180	2393	1727	1380	1033	741	2231	1337	-0.49	0.159669	chr3;chr3;chr3;chr3;chr3;chr3;chr3;chr3	107926334;107928870;107929063;107930274;107930473;107930828;107931315;107931619	107926980;107928980;107929158;107930374;107930554;107930892;107931390;107931745	-;-;-;-;-;-;-;-	1305	68312
Krt7	1612	1299	1081	1639	1492	1069	1204	961	1164	1094	956	856	-0.34	0.159669	chr15;chr15;chr15;chr15;chr15;chr15;chr15;chr15;chr15	101412403;101413969;101416221;101418318;101419503;101420474;101423270;101427089;101427514	101412779;101414180;101416281;101418413;101419667;101420599;101423490;101427123;101427806	+;+;+;+;+;+;+;+;+	1586	110310
Rdh9	139	451	390	409	131	328	124	166	168	135	247	158	-0.52	0.159669	chr10;chr10;chr10;chr10	127776405;127788608;127790189;127790816	127776797;127788866;127790352;127792697	+;+;+;+	2698	103142
Als2	1243	1356	1180	1273	1292	1223	1111	1029	1110	1187	1197	1148	-0.15	0.161818	chr1;chr1;chr1;chr1;chr1;chr1;chr1;chr1;chr1;chr1;chr1;chr1;chr1;chr1;chr1;chr1;chr1;chr1;chr1;chr1;chr1;chr1;chr1;chr1;chr1;chr1;chr1;chr1;chr1;chr1;chr1;chr1;chr1;chr1;chr1	59162756;59167183;59167463;59168151;59168389;59169837;59170437;59173156;59174924;59178532;59179060;59180106;59180549;59183164;59183781;59185213;59185397;59186012;59186456;59187321;59187735;59191609;59194033;59196191;59199020;59202915;59206519;59207760;59208949;59211131;59215102;59217927;59220375;59236848;59237155	59164215;59167279;59167612;59168212;59168434;59170013;59170559;59173313;59175041;59178699;59179193;59180183;59180660;59183328;59183879;59185278;59185599;59186078;59186526;59187449;59187866;59192051;59194098;59196371;59199191;59203097;59206596;59207856;59209117;59211488;59216021;59218081;59220452;59237093;59237231	-;-;-;-;-;-;-;-;-;-;-;-;-;-;-;-;-;-;-;-;-;-;-;-;-;-;-;-;-;-;-;-;-;-;-	7038	74018
NA	16	31	28	5	12	21	7	3	7	7	13	10	-0.51	0.161818	chr2	73012854	73012927	-	74	100628587
Smco3	7	9	9	10	3	14	4	2	2	5	1	5	-0.5	0.162079	chr6;chr6	136829931;136835357	136831888;136835450	-;-	2052	654818
9130008F23Rik	65	67	68	72	70	72	106	92	89	103	66	87	0.34	0.162858	chr17;chr17	40875482;40879780	40876861;40880558	-;-	2159	71583
Thbs2	1683	946	1779	992	1880	1195	755	945	899	805	489	1356	-0.48	0.163652	chr17;chr17;chr17;chr17;chr17;chr17;chr17;chr17;chr17;chr17;chr17;chr17;chr17;chr17;chr17;chr17;chr17;chr17;chr17;chr17;chr17;chr17	14665500;14668725;14669972;14670594;14671273;14673144;14674046;14676207;14676986;14678686;14679682;14679911;14680293;14681239;14681665;14683289;14684072;14685746;14687806;14689727;14691363;14693970	14667520;14668864;14670069;14670865;14671500;14673378;14674164;14676366;14677093;14678904;14679834;14680038;14680466;14681415;14681835;14683385;14684212;14685942;14687890;14690283;14691511;14694262	-;-;-;-;-;-;-;-;-;-;-;-;-;-;-;-;-;-;-;-;-;-	5922	21826
Acsm5	4	3	3	1	2	1	19	4	2	17	8	5	0.45	0.164442	chr7;chr7;chr7;chr7;chr7;chr7;chr7;chr7;chr7;chr7;chr7;chr7;chr7;chr7	119526265;119528419;119530268;119531773;119534234;119534762;119535739;119537206;119538085;119538288;119540605;119540811;119542317;119542715	119526437;119528638;119530478;119531980;119534377;119534915;119535818;119537329;119538165;119538389;119540732;119540910;119542436;119543360	+;+;+;+;+;+;+;+;+;+;+;+;+;+	2491	272428
Myf5	54	23	64	50	29	18	37	12	10	21	12	8	-0.51	0.165785	chr10;chr10;chr10	107482908;107484646;107485431	107484210;107484721;107486134	-;-;-	2083	17877
Pcp4l1	3353	2019	2244	2039	2493	1889	3744	3406	3349	3062	2520	2806	0.37	0.165785	chr1;chr1;chr1	171173264;171175570;171196011	171174525;171175624;171196268	-;-;-	1575	66425
Rasl12	294	267	257	264	309	293	234	270	223	225	251	191	-0.26	0.165947	chr9;chr9;chr9;chr9;chr9;chr9	65398488;65400919;65407577;65408310;65410781;65413407	65398667;65400975;65407650;65408500;65412708;65414853	+;+;+;+;+;+	3877	70784
2310034G01Rik	32	57	37	38	43	40	30	25	23	18	36	28	-0.46	0.166068	chr19	46348201	46348988	-	788	75579
Mmd2	4839	2910	2006	4174	3264	3377	2508	2318	1100	1740	3192	1539	-0.49	0.166739	chr5;chr5;chr5;chr5;chr5;chr5;chr5	142563480;142567865;142569466;142574797;142575186;142580181;142608558	142564941;142567934;142569567;142574871;142575346;142580262;142608752	-;-;-;-;-;-;-	2147	75104
Adora2a	99	94	96	98	104	94	62	92	76	62	93	58	-0.36	0.166745	chr10;chr10;chr10	75316943;75325785;75333027	75317147;75326351;75334788	+;+;+	2534	11540
Krt18	1056	1231	1205	1183	1305	991	941	897	1231	833	819	815	-0.3	0.166745	chr15;chr15;chr15;chr15;chr15;chr15;chr15	102028216;102029466;102029823;102030619;102030895;102031296;102031841	102028674;102029548;102029979;102030783;102031020;102031519;102032026	+;+;+;+;+;+;+	1400	16668
Fam168a	3935	3530	3712	2979	3655	3360	4047	4278	4105	4167	3623	4336	0.21	0.166877	chr7;chr7;chr7;chr7;chr7;chr7;chr7;chr7;chr7	100706702;100714115;100786804;100812920;100824132;100831328;100834009;100835327;100836024	100706893;100714154;100786891;100813000;100824257;100831470;100834183;100835457;100841646	+;+;+;+;+;+;+;+;+	6599	319604
Plxdc2	5271	5081	6482	5364	5891	5980	7156	8068	7430	5928	5605	8390	0.29	0.166877	chr2;chr2;chr2;chr2;chr2;chr2;chr2;chr2;chr2;chr2;chr2;chr2;chr2;chr2	16356322;16512022;16548117;16565336;16638587;16650109;16660774;16669494;16669823;16703317;16712082;16713670;16729253;16751191	16357237;16512233;16548263;16565405;16638709;16650227;16660873;16669589;16669904;16703383;16712229;16713708;16729413;16752115	+;+;+;+;+;+;+;+;+;+;+;+;+;+	3205	67448
Nr5a1	25333	10470	12595	9283	11799	8698	44277	18659	23317	20551	17156	16703	0.51	0.167393	chr2;chr2;chr2;chr2;chr2;chr2;chr2	38692660;38700175;38701967;38707911;38710410;38710656;38714357	38694264;38700322;38702086;38708539;38710551;38710772;38714542	-;-;-;-;-;-;-	2947	26423
Parp8	1152	1292	1302	1010	1331	1377	1274	2004	1887	1332	1489	1644	0.33	0.168518	chr13;chr13;chr13;chr13;chr13;chr13;chr13;chr13;chr13;chr13;chr13;chr13;chr13;chr13;chr13;chr13;chr13;chr13;chr13;chr13;chr13;chr13;chr13;chr13;chr13;chr13;chr13	116854824;116862210;116863075;116864186;116867036;116868126;116868440;116869423;116871643;116876531;116877491;116878995;116893000;116893197;116894636;116895656;116902790;116910865;116911384;116922570;116924966;116926517;116927302;116938744;117024175;117025176;117025365	116855292;116862294;116863144;116864259;116867105;116868198;116868552;116869471;116871710;116876596;116877616;116879087;116893095;116893247;116895194;116895781;116902856;116910955;116911444;116922664;116925043;116926587;116927391;116938781;117024229;117025277;117025516	-;-;-;-;-;-;-;-;-;-;-;-;-;-;-;-;-;-;-;-;-;-;-;-;-;-;-	3088	52552
Tlcd1	819	1598	1197	1073	640	1316	668	552	610	744	1088	593	-0.46	0.168952	chr11;chr11;chr11;chr11	78178766;78179370;78179540;78179947	78179056;78179452;78179622;78180772	+;+;+;+	1283	68385
Ubr5	11317	11899	11494	10586	11147	12003	11248	13475	11879	14245	13957	13866	0.19	0.168952	chr15;chr15;chr15;chr15;chr15;chr15;chr15;chr15;chr15;chr15;chr15;chr15;chr15;chr15;chr15;chr15;chr15;chr15;chr15;chr15;chr15;chr15;chr15;chr15;chr15;chr15;chr15;chr15;chr15;chr15;chr15;chr15;chr15;chr15;chr15;chr15;chr15;chr15;chr15;chr15;chr15;chr15;chr15;chr15;chr15;chr15;chr15;chr15;chr15;chr15;chr15;chr15;chr15;chr15;chr15;chr15;chr15;chr15;chr15	37967328;37970262;37971748;37972903;37973303;37975587;37976060;37978022;37979790;37980820;37981466;37983947;37985878;37986079;37988204;37989283;37989480;37991297;37991952;37996555;37996924;37997721;37998287;37999893;38000570;38002217;38002557;38003824;38004046;38004249;38004542;38005868;38006455;38007950;38008660;38009119;38009626;38013442;38014938;38018279;38018888;38019234;38019430;38021563;380…	37968505;37970347;37971892;37973016;37973458;37975671;37976235;37978082;37979920;37980964;37981577;37984190;37985976;37986199;37988424;37989396;37989652;37991370;37992182;37996766;37997192;37997978;37998418;38000004;38000693;38002456;38002717;38003953;38004172;38004367;38004688;38005959;38006603;38008047;38008783;38009214;38009777;38013568;38015148;38018476;38019042;38019345;38019573;38021675;380…	-;-;-;-;-;-;-;-;-;-;-;-;-;-;-;-;-;-;-;-;-;-;-;-;-;-;-;-;-;-;-;-;-;-;-;-;-;-;-;-;-;-;-;-;-;-;-;-;-;-;-;-;-;-;-;-;-;-;-	9790	70790
Lrfn3	697	627	603	557	551	581	705	824	666	665	715	679	0.22	0.170764	chr7;chr7;chr7	30355514;30359384;30361933	30356103;30360814;30362772	-;-;-	2861	233067
Btc	85	70	51	75	83	60	85	152	120	72	86	123	0.44	0.171125	chr5;chr5;chr5;chr5;chr5;chr5	91357261;91360746;91362305;91366121;91376914;91402658	91359327;91360853;91362451;91366238;91377012;91402994	-;-;-;-;-;-	2876	12223
Antxr1	4157	4240	4226	3565	3980	4275	4832	5452	5064	4043	4291	5587	0.24	0.171518	chr6;chr6;chr6;chr6;chr6;chr6;chr6;chr6;chr6;chr6;chr6;chr6;chr6;chr6;chr6;chr6;chr6;chr6	87133853;87180110;87188107;87188736;87204409;87217274;87240950;87242487;87255783;87269243;87282687;87284254;87287001;87288152;87288758;87308328;87312323;87335297	87137355;87180190;87188274;87188831;87204450;87217369;87241028;87242556;87255881;87269303;87282767;87284322;87287080;87288185;87288839;87308399;87312394;87335775	-;-;-;-;-;-;-;-;-;-;-;-;-;-;-;-;-;-	5264	69538
Cdk14	818	853	960	874	725	931	680	842	678	695	775	634	-0.25	0.171518	chr5;chr5;chr5;chr5;chr5;chr5;chr5;chr5;chr5;chr5;chr5;chr5;chr5;chr5;chr5	4803385;4888837;4894028;4922127;4949532;5010833;5036426;5092958;5103792;5135319;5195278;5227164;5248983;5373458;5380035	4806731;4888980;4894167;4922175;4949595;5010926;5036546;5093081;5103854;5135413;5195357;5227258;5249228;5373489;5380251	-;-;-;-;-;-;-;-;-;-;-;-;-;-;-	4911	18647
Osr2	4458	3430	4046	3226	3565	3269	3262	2675	3194	3128	2016	2792	-0.32	0.171518	chr15;chr15;chr15;chr15	35296112;35300189;35301912;35302819	35296467;35300955;35302011;35303305	+;+;+;+	1710	107587
Sema4a	545	564	515	701	597	616	509	473	500	478	481	553	-0.23	0.173599	chr3;chr3;chr3;chr3;chr3;chr3;chr3;chr3;chr3;chr3;chr3;chr3;chr3;chr3;chr3;chr3;chr3;chr3	88435962;88437803;88438183;88438443;88440698;88447991;88449680;88449988;88450511;88451345;88451688;88452020;88452971;88454679;88455548;88458811;88458987;88461147	88437252;88437900;88438340;88438561;88440878;88448141;88449852;88450112;88450627;88451450;88451786;88452082;88453131;88454846;88455761;88458884;88459101;88461182	-;-;-;-;-;-;-;-;-;-;-;-;-;-;-;-;-;-	3449	20351
Igsf5	13	10	4	11	18	8	3	5	7	4	3	5	-0.5	0.174127	chr16;chr16;chr16;chr16;chr16;chr16;chr16;chr16;chr16;chr16	96361757;96364007;96372830;96378085;96386486;96391020;96396369;96397891;96403266;96421735	96361844;96364084;96373147;96378384;96386626;96391044;96396469;96397964;96404031;96422121	+;+;+;+;+;+;+;+;+;+	2278	72058
Rnf150	290	440	509	386	389	525	432	714	658	507	546	651	0.39	0.174546	chr8;chr8;chr8;chr8;chr8;chr8;chr8	82863356;82990347;83003575;83006330;83036025;83042572;83083436	82864490;82990597;83003646;83006412;83036121;83042782;83091271	+;+;+;+;+;+;+	9685	330812
Prdx1	26166	22880	21127	24377	18150	23366	18162	17796	18282	18557	22435	17098	-0.26	0.177969	chr4;chr4;chr4;chr4;chr4;chr4	116685599;116687407;116691776;116692883;116693717;116699171	116685660;116687523;116691929;116693005;116693847;116700000	+;+;+;+;+;+	1417	18477
Prss30	20	26	59	12	101	41	5	11	9	39	8	6	-0.46	0.177969	chr17;chr17;chr17;chr17;chr17;chr17	23972127;23973038;23973577;23973941;23974220;23975129	23972867;23973198;23973848;23974106;23974246;23975230	-;-;-;-;-;-	1469	30943
Spred3	312	210	181	197	351	219	373	390	322	304	324	329	0.39	0.177969	chr7;chr7;chr7;chr7;chr7;chr7	29158829;29162859;29166358;29166527;29167793;29168520	29162194;29162993;29166434;29166695;29167973;29168647	-;-;-;-;-;-	4056	101809
Fam81a	432	531	532	500	410	379	331	208	145	470	325	295	-0.46	0.178599	chr9;chr9;chr9;chr9;chr9;chr9;chr9;chr9;chr9	70089310;70093491;70096051;70099088;70102820;70110258;70124924;70126187;70141313	70090891;70093683;70096186;70099194;70102949;70110376;70125197;70126283;70141557	-;-;-;-;-;-;-;-;-	2883	76886
Ryr2	420	1207	875	743	690	646	418	329	572	506	549	582	-0.46	0.178599	chr13;chr13;chr13;chr13;chr13;chr13;chr13;chr13;chr13;chr13;chr13;chr13;chr13;chr13;chr13;chr13;chr13;chr13;chr13;chr13;chr13;chr13;chr13;chr13;chr13;chr13;chr13;chr13;chr13;chr13;chr13;chr13;chr13;chr13;chr13;chr13;chr13;chr13;chr13;chr13;chr13;chr13;chr13;chr13;chr13;chr13;chr13;chr13;chr13;chr13;chr13;chr13;chr13;chr13;chr13;chr13;chr13;chr13;chr13;chr13;chr13;chr13;chr13;chr13;chr13;chr13;chr…	11553103;11555431;11556598;11558047;11560524;11566848;11568472;11572246;11577780;11584136;11585408;11587216;11588142;11591225;11593093;11594682;11597071;11598506;11601759;11603685;11605156;11618607;11619470;11621315;11622902;11635525;11638432;11640274;11643804;11646493;11647702;11649730;11654366;11655618;11657033;11658950;11660101;11662066;11665881;11667079;11668813;11669929;11676198;11680966;116…	11554611;11555482;11556698;11558111;11560680;11566982;11568618;11572306;11577913;11584178;11585538;11587437;11588228;11591372;11593157;11595979;11597152;11598610;11601887;11603773;11605236;11618680;11619546;11621394;11623001;11635578;11638483;11640377;11643900;11646605;11647737;11649864;11654425;11655788;11657125;11659037;11660341;11662386;11666011;11667160;11669051;11669989;11676247;11681087;116…	-;-;-;-;-;-;-;-;-;-;-;-;-;-;-;-;-;-;-;-;-;-;-;-;-;-;-;-;-;-;-;-;-;-;-;-;-;-;-;-;-;-;-;-;-;-;-;-;-;-;-;-;-;-;-;-;-;-;-;-;-;-;-;-;-;-;-;-;-;-;-;-;-;-;-;-;-;-;-;-;-;-;-;-;-;-;-;-;-;-;-;-;-;-;-;-;-;-;-;-;-;-;-;-;-	16813	20191
Steap4	1033	859	1110	909	1215	781	983	772	587	590	743	739	-0.36	0.179128	chr5;chr5;chr5;chr5;chr5	7960472;7975439;7976495;7978408;7980295	7960541;7975896;7977022;7978572;7982213	+;+;+;+;+	3140	117167
Wnt7b	34	55	38	38	24	85	9	14	40	31	18	15	-0.51	0.179238	chr15;chr15;chr15;chr15;chr15;chr15	85535437;85543669;85558903;85577508;85580251;85581380	85537868;85543940;85559129;85578070;85580729;85581821	-;-;-;-;-;-	4415	22422
D030025P21Rik	11	15	9	14	2	18	3	5	6	2	3	6	-0.49	0.179492	chr12	84875802	84879755	+	3954	100303738
Meis3	329	426	454	360	519	462	491	687	732	514	439	572	0.37	0.179492	chr7;chr7;chr7;chr7;chr7;chr7;chr7;chr7;chr7;chr7;chr7;chr7;chr7	16175380;16177392;16177709;16177961;16178745;16178951;16182041;16182320;16183791;16184038;16184635;16185448;16186057	16175567;16177573;16177868;16178011;16178795;16179100;16182152;16182468;16183867;16184096;16184718;16185517;16186504	+;+;+;+;+;+;+;+;+;+;+;+;+	1781	17537
Smco4	631	564	593	521	559	564	696	665	706	643	606	607	0.19	0.179492	chr9;chr9;chr9;chr9	15505218;15505495;15525628;15544539	15505225;15505641;15525704;15545260	+;+;+;+	954	170748
Ppp1r3c	138	163	168	184	221	227	154	361	377	205	250	375	0.46	0.179637	chr19;chr19	36731731;36736553	36734354;36736604	-;-	2676	53412
Ccr3	30	5	7	30	10	5	3	6	7	1	2	4	-0.44	0.179909	chr9;chr9	124021971;124028619	124022172;124031689	+;+	3273	12771
Tmem154	54	54	48	64	59	61	95	92	85	66	53	82	0.39	0.179909	chr3;chr3;chr3;chr3;chr3;chr3;chr3	84666192;84684209;84684552;84689576;84690544;84692495;84701924	84666415;84684463;84684590;84689603;84690629;84692552;84704575	+;+;+;+;+;+;+	3342	320782
Gpr37	276	642	419	339	383	353	413	970	1251	462	397	872	0.5	0.17999	chr6;chr6	25668523;25688113	25669859;25689980	-;-	3205	14763
Snph	101	259	273	205	185	271	241	368	383	363	307	314	0.45	0.17999	chr2;chr2;chr2;chr2;chr2;chr2	151590550;151597109;151600257;151600978;151632148;151632456	151594599;151597258;151600463;151601074;151632254;151632533	-;-;-;-;-;-	4689	241727
Cyp4f15	72	24	29	29	54	14	151	45	56	125	54	64	0.51	0.180248	chr17;chr17;chr17;chr17;chr17;chr17;chr17;chr17;chr17;chr17;chr17;chr17;chr17	32685659;32686059;32690644;32692416;32692558;32695274;32697773;32699931;32700205;32701883;32702126;32702332;32702789	32685811;32686257;32690788;32692469;32692685;32695395;32698043;32699997;32700334;32702037;32702190;32702414;32703349	+;+;+;+;+;+;+;+;+;+;+;+;+	2133	106648
Slfn8	306	203	257	157	219	248	466	284	391	242	307	313	0.42	0.180248	chr11;chr11;chr11;chr11;chr11;chr11	83002158;83004057;83013365;83016653;83019913;83020577	83003889;83004780;83013499;83017722;83020028;83020810	-;-;-;-;-;-	4011	276950
Agpat9	117	208	220	176	171	206	257	316	247	190	236	259	0.38	0.184633	chr5;chr5;chr5;chr5;chr5;chr5;chr5;chr5;chr5;chr5;chr5;chr5;chr5	100846229;100846655;100857142;100883190;100884318;100884960;100885926;100890103;100891643;100892301;100893072;100893433;100897717	100846361;100846948;100857208;100883460;100884392;100885049;100886019;100890218;100891698;100892386;100893200;100893512;100899102	+;+;+;+;+;+;+;+;+;+;+;+;+	2877	231510
Cgn	1046	1175	1214	1342	1268	1106	1323	1320	1485	1516	1333	1298	0.2	0.184633	chr3;chr3;chr3;chr3;chr3;chr3;chr3;chr3;chr3;chr3;chr3;chr3;chr3;chr3;chr3;chr3;chr3;chr3;chr3;chr3;chr3	94760069;94761774;94762559;94762982;94763188;94764462;94765499;94767117;94769160;94769962;94770493;94773128;94773497;94774203;94774900;94776109;94777994;94778201;94778379;94779151;94786376	94761501;94761937;94762667;94763100;94763271;94764551;94765660;94767287;94769417;94770168;94770702;94773260;94773645;94774415;94775032;94776236;94778089;94778270;94778479;94780019;94786515	-;-;-;-;-;-;-;-;-;-;-;-;-;-;-;-;-;-;-;-;-	5039	70737
Cldn11	248	245	240	175	214	152	421	352	339	217	217	301	0.42	0.184633	chr3;chr3;chr3	31149920;31153914;31163076	31150375;31154078;31164326	+;+;+	1872	18417
Fam57b	142	113	118	156	109	143	128	72	89	79	114	84	-0.38	0.184633	chr7;chr7;chr7;chr7;chr7;chr7;chr7;chr7;chr7	126816885;126817189;126818294;126819824;126823303;126824653;126827466;126828801;126829212	126817001;126817311;126818393;126819954;126824212;126825094;126827700;126828896;126830219	+;+;+;+;+;+;+;+;+	3162	68952
Fbln7	391	430	506	367	308	465	719	634	490	600	415	485	0.37	0.184633	chr2;chr2;chr2;chr2;chr2;chr2;chr2;chr2	128863932;128877360;128880256;128889701;128892443;128893767;128894766;128895217	128864147;128877519;128880426;128889826;128892583;128893904;128894904;128897034	+;+;+;+;+;+;+;+	2909	70370
Gpr63	93	139	114	143	83	120	58	82	72	95	100	85	-0.4	0.184633	chr4;chr4	24973419;25007130	24973684;25009233	+;+	2370	81006
P3h2	526	731	887	570	692	992	1032	940	1049	1213	767	1047	0.38	0.184633	chr16;chr16;chr16;chr16;chr16;chr16;chr16;chr16;chr16;chr16;chr16;chr16;chr16;chr16;chr16	25960323;25965724;25968729;25969904;25970832;25971603;25972278;25981133;25982693;25984502;25984932;25987152;25992664;25997144;26105216	25960450;25965864;25968804;25970021;25970982;25971698;25972405;25981227;25982733;25984591;25985074;25987283;25992853;25997293;26105784	-;-;-;-;-;-;-;-;-;-;-;-;-;-;-	2248	210530
Slc37a3	2030	1890	2014	1796	2265	2031	2063	2594	2454	2165	2224	2510	0.21	0.184633	chr6;chr6;chr6;chr6;chr6;chr6;chr6;chr6;chr6;chr6;chr6;chr6;chr6;chr6;chr6	39334770;39338749;39344253;39345295;39345895;39347289;39349340;39350050;39352654;39354977;39357400;39359950;39364503;39366889;39377619	39337284;39338814;39344404;39345342;39345996;39347430;39349518;39350134;39352750;39355122;39357483;39360042;39364611;39367046;39377707	-;-;-;-;-;-;-;-;-;-;-;-;-;-;-	4065	72144
Snx12	1397	1361	1382	1404	1312	1392	1516	1564	1502	1468	1433	1438	0.11	0.184633	chrX;chrX;chrX;chrX;chrX;chrX	101097786;101102368;101211961;101214401;101215483;101222262	101098227;101102435;101213864;101214525;101215578;101222563	-;-;-;-;-;-	2937	55988
Zfp772	359	297	332	289	345	293	360	382	386	353	362	379	0.21	0.184633	chr7;chr7;chr7;chr7;chr7	7202122;7205513;7206246;7207525;7209718	7204359;7205599;7206372;7207563;7209998	-;-;-;-;-	2772	232855
Cd177	66	326	248	336	164	391	129	107	119	131	183	140	-0.5	0.184703	chr7;chr7;chr7;chr7;chr7;chr7;chr7;chr7;chr7;chr7;chr7;chr7;chr7;chr7;chr7;chr7;chr7	24743983;24744834;24745069;24746117;24750306;24750576;24751964;24752263;24754273;24754553;24756150;24756582;24757996;24758330;24759601;24759999;24760235	24744453;24744965;24745254;24746263;24750425;24750695;24752149;24752397;24754398;24754672;24756335;24756722;24758112;24758449;24759786;24760142;24760311	-;-;-;-;-;-;-;-;-;-;-;-;-;-;-;-;-	2714	68891
Foxp2	1078	891	1164	1124	824	778	1627	1216	1010	1383	1204	1220	0.34	0.184703	chr6;chr6;chr6;chr6;chr6;chr6;chr6;chr6;chr6;chr6;chr6;chr6;chr6;chr6;chr6;chr6;chr6;chr6;chr6;chr6	14901349;14988323;15084482;15185506;15196951;15286681;15376689;15377888;15379653;15394640;15396739;15403817;15405559;15409741;15411026;15411242;15413801;15415035;15415870;15437877	14901761;14988464;15084575;15185817;15197128;15286770;15376826;15378088;15379827;15394853;15396843;15403904;15405642;15409942;15411102;15411343;15413922;15415104;15416033;15441977	+;+;+;+;+;+;+;+;+;+;+;+;+;+;+;+;+;+;+;+	7072	114142
Itgb6	7	4	1	3	3	8	0	1	0	2	1	1	-0.4	0.184703	chr2;chr2;chr2;chr2;chr2;chr2;chr2;chr2;chr2;chr2;chr2;chr2;chr2;chr2;chr2;chr2;chr2;chr2	60598292;60605140;60611367;60616645;60620211;60627748;60628335;60634580;60649974;60653142;60654639;60668288;60669102;60672632;60673402;60674012;60674647;60722416	60600583;60605306;60611486;60616739;60620433;60628165;60628469;60634669;60650069;60653303;60654804;60668534;60669306;60672711;60673693;60674063;60674728;60722603	-;-;-;-;-;-;-;-;-;-;-;-;-;-;-;-;-;-	5110	16420
Nr2f1	156	119	172	96	187	121	179	293	211	176	173	198	0.42	0.184703	chr13;chr13;chr13	78188973;78195162;78198120	78190013;78195689;78198982	-;-;-	2432	13865
Foxq1	33	111	69	95	22	88	19	23	24	69	21	23	-0.5	0.185811	chr13	31558170	31560976	+	2807	15220
Fxyd4	10	40	0	4	1	47	1	1	0	0	0	0	-0.3	0.187008	chr6;chr6;chr6;chr6;chr6;chr6;chr6;chr6;chr6	117933559;117933844;117934315;117934426;117935009;117935155;117935854;117936738;117937291	117933748;117933881;117934351;117934500;117935032;117935187;117935922;117936780;117937335	-;-;-;-;-;-;-;-;-	554	108017
Apoo	159	178	146	170	138	154	127	117	106	139	147	127	-0.28	0.187979	chrX;chrX;chrX;chrX;chrX;chrX;chrX;chrX;chrX	94367110;94379926;94382111;94387665;94390745;94394189;94398122;94412460;94416842	94367501;94380033;94382230;94387719;94390840;94394280;94398202;94412525;94417093	+;+;+;+;+;+;+;+;+	1262	68316
Dlg4	933	761	860	609	1123	916	1007	1445	1320	1083	951	1156	0.36	0.187979	chr11;chr11;chr11;chr11;chr11;chr11;chr11;chr11;chr11;chr11;chr11;chr11;chr11;chr11;chr11;chr11;chr11;chr11;chr11;chr11	70018605;70026923;70030399;70030595;70030867;70031089;70031355;70031645;70039023;70039484;70039747;70041340;70041772;70041901;70042057;70042181;70042571;70043658;70044276;70044589	70018949;70026988;70030452;70030654;70030991;70031258;70031491;70031789;70039318;70039586;70039861;70041516;70041808;70041928;70042104;70042282;70042743;70043767;70044367;70045532	+;+;+;+;+;+;+;+;+;+;+;+;+;+;+;+;+;+;+;+	3327	13385
Gm12167	7	6	14	5	5	7	3	3	3	5	1	1	-0.48	0.187979	chr11;chr11	46342287;46344662	46342505;46345020	+;+	578	100503965
Chrm1	5	5	5	2	2	3	7	12	7	17	13	4	0.49	0.187982	chr19;chr19;chr19	8664005;8664909;8677862	8664457;8665000;8683606	+;+;+	6290	12669
Hist1h3i	6	8	7	3	4	8	3	1	3	1	1	3	-0.46	0.187982	chr13	21782915	21783397	-	483	319153
Pcdh12	729	699	710	752	655	832	571	601	534	522	737	655	-0.26	0.187982	chr18;chr18;chr18;chr18	38267092;38275316;38277828;38281191	38269211;38275470;38277928;38284401	-;-;-;-	5587	53601
Cyfip2	8198	9836	8589	9626	5347	12836	3463	3487	4003	7140	9726	3897	-0.49	0.188001	chr11;chr11;chr11;chr11;chr11;chr11;chr11;chr11;chr11;chr11;chr11;chr11;chr11;chr11;chr11;chr11;chr11;chr11;chr11;chr11;chr11;chr11;chr11;chr11;chr11;chr11;chr11;chr11;chr11;chr11;chr11;chr11	46193849;46198991;46200646;46207387;46208288;46221336;46222610;46224062;46240004;46242287;46247559;46249730;46252604;46253947;46254510;46257549;46260800;46261437;46265904;46266710;46270552;46272609;46274638;46276779;46278059;46279952;46284157;46286067;46289632;46291513;46311935;46312491	46196467;46199138;46200884;46207481;46208360;46221466;46222700;46224205;46240091;46242486;46247678;46249838;46252680;46254043;46254666;46257702;46260947;46261603;46266029;46266829;46270669;46272700;46274742;46276907;46278155;46280133;46284258;46286144;46289721;46291652;46312358;46312859	-;-;-;-;-;-;-;-;-;-;-;-;-;-;-;-;-;-;-;-;-;-;-;-;-;-;-;-;-;-;-;-	7029	76884
Fmnl1	199	317	286	329	305	426	422	496	546	394	345	386	0.39	0.188196	chr11;chr11;chr11;chr11;chr11;chr11;chr11;chr11;chr11;chr11;chr11;chr11;chr11;chr11;chr11;chr11;chr11;chr11;chr11;chr11;chr11;chr11;chr11;chr11;chr11;chr11;chr11	103171138;103179516;103180882;103181709;103182086;103182642;103185621;103186411;103186613;103189926;103190296;103192015;103192679;103192950;103193448;103193928;103194626;103195259;103195610;103196261;103196416;103196685;103197078;103197315;103197658;103198135;103198483	103171441;103179599;103180995;103181782;103182169;103182767;103185729;103186487;103186706;103190000;103190406;103192164;103192780;103193202;103193735;103194052;103194828;103195493;103195678;103196341;103196545;103196848;103197179;103197395;103197778;103198233;103198900	+;+;+;+;+;+;+;+;+;+;+;+;+;+;+;+;+;+;+;+;+;+;+;+;+;+;+	3873	57778
Spag4	56	86	63	70	76	73	50	60	52	59	50	45	-0.36	0.188196	chr2;chr2;chr2;chr2;chr2;chr2;chr2;chr2;chr2;chr2;chr2;chr2	156065213;156066134;156066567;156066805;156067089;156067312;156067455;156067747;156067937;156068371;156069137;156069320	156065671;156066238;156066633;156066866;156067132;156067337;156067563;156067822;156068052;156068538;156069226;156069499	+;+;+;+;+;+;+;+;+;+;+;+	1502	245865
A4galt	723	677	645	592	761	941	843	1271	1271	1050	616	1054	0.4	0.189248	chr15;chr15;chr15	83226722;83230514;83251617	83228594;83230657;83251774	-;-;-	2175	239559
Grik1	3	16	2	5	1	5	1	1	0	2	1	0	-0.37	0.189939	chr16;chr16;chr16;chr16;chr16;chr16;chr16;chr16;chr16;chr16;chr16;chr16;chr16;chr16;chr16;chr16;chr16	87895897;87896809;87914154;87923077;87935898;87940538;87946545;87947794;87950028;87957490;87995915;88006349;88009705;88034155;88051335;88056008;88289585	87896351;87896895;87914404;87923302;87936115;87940656;87946768;87947997;87950141;87957597;87996058;88006522;88009758;88034336;88051592;88056175;88290258	-;-;-;-;-;-;-;-;-;-;-;-;-;-;-;-;-	3660	14805
Npy4r	0	1	1	1	4	2	1	28	45	2	1	20	0.34	0.189939	chr14;chr14	34145646;34152260	34147388;34152419	-;-	1903	19065
Nsmaf	2845	2902	2974	2446	2768	2579	3097	3143	3199	3026	2886	3098	0.16	0.190212	chr4;chr4;chr4;chr4;chr4;chr4;chr4;chr4;chr4;chr4;chr4;chr4;chr4;chr4;chr4;chr4;chr4;chr4;chr4;chr4;chr4;chr4;chr4;chr4;chr4;chr4;chr4;chr4;chr4;chr4;chr4	6396207;6398319;6398545;6398809;6406787;6408558;6409090;6409844;6413568;6414964;6416500;6417165;6417746;6418261;6418472;6419864;6420050;6421057;6423322;6424879;6426402;6428392;6432680;6432830;6433263;6435057;6437742;6437854;6438043;6440900;6453985	6396817;6398428;6398647;6398959;6406870;6408681;6409157;6409911;6413626;6415072;6416663;6417207;6417877;6418381;6418523;6419927;6420140;6421136;6423498;6424987;6426473;6428521;6432732;6432877;6433334;6435107;6437778;6437921;6438121;6440989;6454271	-;-;-;-;-;-;-;-;-;-;-;-;-;-;-;-;-;-;-;-;-;-;-;-;-;-;-;-;-;-;-	3507	18201
Pak1	546	522	537	499	480	444	753	527	746	582	534	604	0.28	0.190212	chr7;chr7;chr7;chr7;chr7;chr7;chr7;chr7;chr7;chr7;chr7;chr7;chr7;chr7;chr7	97842939;97854436;97865472;97866062;97871575;97883472;97886298;97888957;97893965;97898525;97900340;97903637;97904638;97907808;97911096	97843141;97854649;97865572;97866209;97871612;97883588;97886472;97889020;97894013;97898637;97900457;97903736;97904834;97907945;97912381	+;+;+;+;+;+;+;+;+;+;+;+;+;+;+	3061	18479
Pex19	6332	6429	4766	6077	5346	5794	5291	4438	4238	4262	5737	4440	-0.27	0.190212	chr1;chr1;chr1;chr1;chr1;chr1;chr1;chr1	172126755;172128631;172129155;172129902;172130612;172133130;172134000;172134207	172126848;172128740;172129320;172129987;172130773;172133306;172134044;172136497	+;+;+;+;+;+;+;+	3131	19298
A730046J19Rik	42	110	114	137	62	93	30	42	64	47	81	49	-0.49	0.191576	chrX;chrX;chrX	144153695;144154078;144161886	144153915;144154174;144166274	+;+;+	4707	319764
Dnajc22	8	11	9	5	27	6	3	6	7	2	1	2	-0.46	0.191576	chr15;chr15;chr15	99099484;99100823;99104316	99099600;99101775;99104709	+;+;+	1464	72778
Myh7b	20	79	60	52	51	62	11	9	13	24	60	19	-0.49	0.191576	chr2;chr2;chr2;chr2;chr2;chr2;chr2;chr2;chr2;chr2;chr2;chr2;chr2;chr2;chr2;chr2;chr2;chr2;chr2;chr2;chr2;chr2;chr2;chr2;chr2;chr2;chr2;chr2;chr2;chr2;chr2;chr2;chr2;chr2;chr2;chr2;chr2;chr2;chr2;chr2;chr2;chr2	155611212;155611587;155613148;155613433;155614039;155614468;155615401;155617524;155617648;155617862;155618734;155620090;155620387;155620781;155620992;155621266;155622168;155622434;155622645;155623203;155623444;155625640;155625851;155626337;155627572;155628493;155628754;155629119;155629291;155630258;155630475;155630681;155631011;155631479;155631714;155632148;155632627;155632848;155633165;155633353…	155611261;155611748;155613254;155613576;155614195;155614495;155615497;155617547;155617740;155617925;155618832;155620193;155620525;155620899;155621141;155621436;155622347;155622566;155622721;155623290;155623561;155625763;155625987;155626592;155627814;155628669;155628899;155629209;155629680;155630384;155630593;155630877;155631360;155631603;155631829;155632544;155632752;155633018;155633269;155633448…	+;+;+;+;+;+;+;+;+;+;+;+;+;+;+;+;+;+;+;+;+;+;+;+;+;+;+;+;+;+;+;+;+;+;+;+;+;+;+;+;+;+	6163	668940
Man1b1	4966	4763	5128	4610	5272	4879	5240	5564	5896	5436	5062	5470	0.14	0.191709	chr2;chr2;chr2;chr2;chr2;chr2;chr2;chr2;chr2;chr2;chr2;chr2;chr2	25332743;25333435;25334377;25338113;25341607;25343224;25344968;25345406;25348036;25348571;25349170;25349451;25350362	25332976;25333543;25334492;25338267;25341716;25343409;25345116;25345594;25348226;25348691;25349367;25349582;25352213	+;+;+;+;+;+;+;+;+;+;+;+;+	3742	227619
Rere	7889	7288	8139	6460	7503	7463	8658	8926	9511	9114	7125	8961	0.21	0.191709	chr4;chr4;chr4;chr4;chr4;chr4;chr4;chr4;chr4;chr4;chr4;chr4;chr4;chr4;chr4;chr4;chr4;chr4;chr4;chr4;chr4;chr4;chr4	150281916;150406196;150431523;150439343;150468695;150470295;150477364;150500003;150508830;150509939;150534847;150570216;150610854;150611987;150612547;150613725;150614140;150614477;150615941;150616759;150618406;150619025;150619456	150282075;150406664;150431593;150439468;150468800;150470391;150477468;150500051;150508954;150510038;150534945;150570296;150611016;150612079;150612746;150613886;150614253;150615831;150616163;150617479;150618552;150619205;150621966	+;+;+;+;+;+;+;+;+;+;+;+;+;+;+;+;+;+;+;+;+;+;+	7458	68703
Ccdc109b	73	168	132	157	191	187	144	383	437	169	173	346	0.5	0.192317	chr3;chr3;chr3;chr3;chr3;chr3;chr3;chr3	129914960;129915703;129916939;129918586;129926365;129933583;129934625;129969950	129915186;129915819;129917142;129918746;129926469;129933753;129934700;129970206	-;-;-;-;-;-;-;-	1318	66815
Pcdha5	1	3	2	0	2	1	7	4	4	3	5	7	0.44	0.192317	chr18;chr18;chr18;chr18	36960440;37156155;37159265;37184946	36962785;37156213;37159353;37187657	+;+;+;+	5206	12941
Gm4876	46	52	54	42	51	35	38	27	39	26	32	32	-0.41	0.193481	chr6;chr6;chr6	17076261;17087118;17171371	17077896;17087243;17171827	-;-;-	2219	232599
Wbscr17	85	85	105	115	134	112	149	145	122	236	126	131	0.41	0.193946	chr5;chr5;chr5;chr5;chr5;chr5;chr5;chr5;chr5;chr5;chr5	130874951;130877661;130895468;130900564;130906578;130963995;131081538;131085897;131111689;131150886;131306363	130876556;130877828;130895563;130900701;130906763;130964112;131081735;131086071;131111855;131151069;131307522	-;-;-;-;-;-;-;-;-;-;-	4196	212996
Snap47	2426	2195	2135	2157	2420	2380	2587	2764	2654	2374	2443	2502	0.16	0.194354	chr11;chr11;chr11;chr11;chr11	59407150;59421525;59428341;59437978;59449915	59407810;59421649;59428813;59438513;59449956	-;-;-;-;-	1837	67826
Rasgrp3	979	1310	1179	1469	685	1485	694	657	551	857	1237	624	-0.45	0.195079	chr17;chr17;chr17;chr17;chr17;chr17;chr17;chr17;chr17;chr17;chr17;chr17;chr17;chr17;chr17;chr17;chr17;chr17;chr17	75435905;75465538;75488817;75491758;75494147;75496382;75496940;75498384;75500059;75500640;75503114;75509745;75511979;75514078;75516330;75524149;75524466;75524891;75526843	75436168;75465660;75488949;75491960;75494249;75496444;75497071;75498531;75500232;75500756;75503389;75509822;75512095;75514193;75516477;75524185;75524591;75525252;75529054	+;+;+;+;+;+;+;+;+;+;+;+;+;+;+;+;+;+;+	4932	240168
Tvp23a	158	164	113	119	196	168	183	284	280	165	158	299	0.43	0.195909	chr16;chr16;chr16;chr16;chr16;chr16;chr16	10420557;10424199;10425760;10427001;10427383;10428659;10446930	10422885;10424258;10425888;10427129;10427472;10428803;10447350	-;-;-;-;-;-;-	3303	383103
Gm4013	59	74	52	72	62	48	39	51	43	39	53	42	-0.38	0.196225	chr18;chr18	42274380;42274951	42274548;42275197	-;-	416	100042757
Zfp641	195	248	224	227	239	217	272	302	288	243	250	252	0.24	0.196225	chr15;chr15;chr15;chr15;chr15;chr15	98286122;98290478;98291171;98292886;98293620;98296055	98289220;98290591;98291300;98292977;98293828;98296083	-;-;-;-;-;-	3673	239652
Brinp3	0	3	2	4	3	0	4	18	16	4	4	6	0.41	0.197497	chr1;chr1;chr1;chr1;chr1;chr1;chr1;chr1;chr1	146495666;146497687;146514668;146682576;146701656;146746480;146751755;146831561;146901001	146496077;146497740;146514953;146682766;146701846;146746585;146751991;146831783;146902472	+;+;+;+;+;+;+;+;+	3172	215378
Ece1	11386	9365	9934	10482	15029	8970	12851	15457	14646	13335	11507	17428	0.34	0.197504	chr4;chr4;chr4;chr4;chr4;chr4;chr4;chr4;chr4;chr4;chr4;chr4;chr4;chr4;chr4;chr4;chr4;chr4;chr4;chr4	137862237;137905070;137913768;137921021;137926219;137935261;137936658;137937339;137938624;137945017;137946255;137948544;137949447;137950156;137951498;137956458;137957135;137957999;137961643;137962730	137862381;137905155;137913854;137921162;137926431;137935382;137936804;137937404;137938815;137945159;137946369;137948654;137949545;137950233;137951601;137956568;137957202;137958189;137961738;137965229	+;+;+;+;+;+;+;+;+;+;+;+;+;+;+;+;+;+;+;+	4816	230857
Ier2	976	2699	2430	1379	1033	2305	905	1131	1261	868	1450	970	-0.47	0.200089	chr8	84661331	84662852	-	1522	15936
Ctnna2	613	372	617	440	319	495	272	376	240	433	329	153	-0.46	0.200646	chr6;chr6;chr6;chr6;chr6;chr6;chr6;chr6;chr6;chr6;chr6;chr6;chr6;chr6;chr6;chr6;chr6;chr6;chr6;chr6	76881637;76902287;76915734;76919880;76932346;76942208;76954723;76973707;76980686;76981808;77114930;77143863;77605181;77636715;77641354;77653005;77758396;77845478;77914406;77979420	76882837;76902430;76915868;76919985;76932527;76942321;76954874;76973907;76980842;76981900;77115082;77143943;77605384;77636981;77641473;77653171;77758591;77845584;77914507;77979667	-;-;-;-;-;-;-;-;-;-;-;-;-;-;-;-;-;-;-;-	4130	12386
S100a8	19	11	8	7	11	23	44	18	39	34	11	22	0.5	0.200646	chr3;chr3;chr3	90669071;90669519;90669839	90669102;90669682;90670034	+;+;+	392	20201
Hoxb2	111	62	81	61	67	53	125	123	143	85	85	90	0.43	0.200999	chr11;chr11	96351632;96352950	96352195;96354016	+;+	1631	103889
Mex3c	6103	7092	6769	8195	5859	5858	4830	3846	3412	6012	6211	5321	-0.36	0.20221	chr18;chr18	73572705;73589571	73573776;73592578	+;+	4080	240396
Kifc3	2684	4202	3822	4143	2499	4883	2820	2604	2563	2560	3346	2384	-0.37	0.203314	chr8;chr8;chr8;chr8;chr8;chr8;chr8;chr8;chr8;chr8;chr8;chr8;chr8;chr8;chr8;chr8;chr8;chr8;chr8;chr8;chr8;chr8;chr8;chr8	95099828;95100647;95101409;95102012;95102347;95102663;95103411;95103895;95105720;95106463;95107424;95108355;95108575;95109182;95109784;95110130;95110694;95113229;95126526;95129196;95134717;95137809;95137915;95142432	95100452;95100673;95101517;95102146;95102576;95102792;95103534;95104025;95105824;95106644;95107535;95108485;95108722;95109355;95110023;95110273;95110759;95113342;95126707;95129334;95134859;95137865;95138119;95142540	-;-;-;-;-;-;-;-;-;-;-;-;-;-;-;-;-;-;-;-;-;-;-;-	3762	16582
Pgm5	688	661	753	784	848	494	996	1291	1002	787	719	927	0.37	0.203314	chr19;chr19;chr19;chr19;chr19;chr19;chr19;chr19;chr19;chr19;chr19	24678261;24709228;24727669;24733542;24750365;24815658;24816411;24820120;24824292;24834743;24861529	24684574;24709362;24727852;24733677;24750480;24815812;24816601;24820245;24824438;24834905;24861842	-;-;-;-;-;-;-;-;-;-;-	7981	226041
Stat3	5996	5834	5838	4929	6113	5949	7346	6763	7297	5612	6346	7149	0.21	0.203314	chr11;chr11;chr11;chr11;chr11;chr11;chr11;chr11;chr11;chr11;chr11;chr11;chr11;chr11;chr11;chr11;chr11;chr11;chr11;chr11;chr11;chr11;chr11;chr11	100886810;100889478;100889886;100893074;100893665;100893891;100894164;100894701;100895064;100896323;100898451;100898608;100898794;100902737;100903422;100903604;100904907;100905204;100905593;100905833;100907991;100908660;100911234;100939256	100888760;100889590;100889928;100893286;100893804;100893985;100894216;100894836;100895162;100896406;100898498;100898701;100898823;100902796;100903514;100903762;100905058;100905298;100905674;100905928;100908089;100908804;100911384;100939511	-;-;-;-;-;-;-;-;-;-;-;-;-;-;-;-;-;-;-;-;-;-;-;-	4487	20848
Mmab	1512	2031	1520	1754	1166	1636	1331	1068	1008	1347	1500	1105	-0.34	0.20346	chr5;chr5;chr5;chr5;chr5;chr5;chr5;chr5;chr5	114431034;114435278;114436479;114436710;114437050;114437818;114438521;114442761;114443876	114433358;114435337;114436543;114436807;114437122;114437875;114438614;114442822;114444027	-;-;-;-;-;-;-;-;-	2987	77697
Sh3bp4	1636	1998	2376	1882	2005	2318	1754	1857	1810	1507	1502	1629	-0.26	0.20346	chr1;chr1;chr1;chr1;chr1;chr1	89070462;89107258;89137559;89143550;89152200;89153127	89070597;89107336;89137803;89145906;89152388;89153793	+;+;+;+;+;+	3673	98402
Serpina6	7	8	9	16	13	13	11	28	17	25	25	16	0.49	0.205166	chr12;chr12;chr12;chr12;chr12	103646632;103648578;103651690;103653897;103657037	103647031;103648722;103651960;103654507;103657071	-;-;-;-;-	1462	12401
Ighv3-6	0	10	2	0	2	3	15	13	7	9	10	7	0.43	0.206648	chr12	114288152	114288447	-	296	780829
Peg10	4336	4819	6164	3512	5869	4646	4156	7392	8312	6626	6062	10615	0.42	0.21117	chr6;chr6	4747306;4754124	4747578;4760517	+;+	6667	170676
Ap1m1	2751	2668	2685	2736	2788	2799	3112	2977	3084	3092	2638	3263	0.14	0.211318	chr8;chr8;chr8;chr8;chr8;chr8;chr8;chr8;chr8;chr8;chr8;chr8	72240132;72246639;72249113;72249749;72250681;72251743;72252835;72253209;72253475;72255697;72256107;72256735	72240243;72246795;72249180;72249879;72250828;72251869;72252977;72253280;72253633;72255822;72256182;72257379	+;+;+;+;+;+;+;+;+;+;+;+	1964	11767
Chst3	605	355	524	358	296	484	369	270	151	374	270	269	-0.44	0.212126	chr10;chr10;chr10;chr10	60181527;60188073;60194093;60218904	60186883;60188318;60194245;60219260	-;-;-;-	6113	53374
Col8a2	375	273	378	288	269	379	304	239	244	252	264	255	-0.3	0.212126	chr4;chr4;chr4;chr4	126286794;126296609;126309600;126310380	126286930;126296654;126309796;126314330	+;+;+;+	4331	329941
Plin2	5244	3411	4092	3199	5264	4164	5529	5482	6753	6021	4317	5377	0.34	0.212126	chr4;chr4;chr4;chr4;chr4;chr4;chr4;chr4	86656565;86658581;86660088;86661934;86664429;86668367;86668650;86669945	86657404;86658715;86660269;86662213;86664511;86668562;86668705;86670059	-;-;-;-;-;-;-;-	1887	11520
Eda2r	236	293	361	303	426	358	313	547	451	594	389	459	0.39	0.212476	chrX;chrX;chrX;chrX;chrX;chrX;chrX;chrX	97333841;97337773;97341628;97343292;97343896;97361761;97371159;97377101	97337450;97339202;97341792;97343377;97344074;97361858;97371300;97377209	-;-;-;-;-;-;-;-	5819	245527
Iglon5	71	47	51	34	66	36	80	127	71	87	44	88	0.47	0.21317	chr7;chr7;chr7;chr7;chr7;chr7;chr7;chr7	43472907;43475889;43476539;43476832;43478114;43479001;43480581;43489945	43474551;43476043;43476659;43476966;43478233;43479233;43480659;43490023	-;-;-;-;-;-;-;-	2567	210094
Cdh3	811	782	745	821	666	942	713	803	613	582	563	583	-0.28	0.216007	chr8;chr8;chr8;chr8;chr8;chr8;chr8;chr8;chr8;chr8;chr8;chr8;chr8;chr8;chr8;chr8	106510891;106511224;106535408;106536561;106536816;106537074;106538994;106539795;106541307;106543651;106544117;106545003;106547622;106552389;106552866;106555241	106511006;106511341;106535481;106536686;106536971;106537218;106539169;106539923;106541492;106543892;106544262;106545227;106547831;106552519;106553012;106556908	+;+;+;+;+;+;+;+;+;+;+;+;+;+;+;+	3995	12560
Fam160a1	507	559	608	525	535	493	552	374	384	467	392	465	-0.27	0.216007	chr3;chr3;chr3;chr3;chr3;chr3;chr3;chr3;chr3;chr3;chr3;chr3	85660063;85665353;85665788;85672223;85676071;85683580;85688431;85720416;85722392;85730259;85741151;85746089	85661218;85665491;85665966;85673479;85676261;85683659;85688598;85720502;85722550;85730885;85741374;85746209	-;-;-;-;-;-;-;-;-;-;-;-	4388	229488
Gm7932	55	29	38	69	65	65	41	19	20	35	47	20	-0.48	0.216007	chr6;chr6;chr6	48860329;48862823;48864258	48860607;48862911;48866083	+;+;+	2194	666105
Mypn	9	9	21	10	8	16	6	6	4	5	4	8	-0.49	0.216007	chr10;chr10;chr10;chr10;chr10;chr10;chr10;chr10;chr10;chr10;chr10;chr10;chr10;chr10;chr10;chr10;chr10;chr10;chr10;chr10	63115795;63118421;63120029;63121902;63123271;63125669;63127628;63130983;63134933;63135708;63145836;63147877;63150023;63152795;63162222;63163513;63167233;63169255;63192387;63203718	63117026;63118554;63120194;63122109;63123397;63125748;63127777;63131204;63135071;63136295;63146208;63147993;63150046;63152936;63162293;63163624;63167284;63169430;63193283;63203952	-;-;-;-;-;-;-;-;-;-;-;-;-;-;-;-;-;-;-;-	5246	68802
Adra1b	36	10	20	12	26	20	29	42	29	65	36	29	0.49	0.217307	chr11;chr11	43774606;43835140	43776459;43836332	-;-	3047	11548
Lrg1	134	87	155	89	142	72	561	214	163	277	71	141	0.49	0.21971	chr17;chr17	56119678;56121861	56120944;56121946	-;-	1353	76905
Des	1042	877	804	1492	1022	835	1624	3251	1545	1145	846	1747	0.47	0.219935	chr1;chr1;chr1;chr1;chr1;chr1;chr1;chr1;chr1	75360344;75362158;75362313;75362565;75362894;75363471;75365328;75366760;75367009	75360992;75362218;75362408;75362726;75363019;75363691;75365371;75366842;75367716	+;+;+;+;+;+;+;+;+	2150	13346
Npb	13	47	99	35	8	53	8	3	7	17	30	16	-0.44	0.221336	chr11;chr11	120608477;120608815	120608739;120609100	+;+	549	208990
Cisd1	1101	1186	1076	1332	950	1262	857	887	820	919	1215	872	-0.28	0.222737	chr10;chr10;chr10	71330494;71336214;71344724	71331126;71336419;71344849	-;-;-	965	52637
Hacd1	274	397	318	381	257	359	207	263	204	235	345	226	-0.36	0.222737	chr2;chr2;chr2;chr2;chr2;chr2;chr2	14026831;14035779;14040834;14044783;14044948;14045138;14055731	14027006;14035957;14040955;14044871;14044966;14045255;14056035	-;-;-;-;-;-;-	1008	30963
Rnf128	888	759	722	773	1480	720	894	2137	2062	902	990	1988	0.47	0.222737	chrX;chrX;chrX;chrX;chrX;chrX;chrX;chrX	139563340;139610620;139642286;139658816;139663586;139664488;139665372;139671735	139563883;139611289;139642533;139658887;139663668;139664584;139665540;139673145	+;+;+;+;+;+;+;+	3294	66889
Slco1c1	4	15	9	21	8	24	5	6	3	5	8	6	-0.47	0.222951	chr6;chr6;chr6;chr6;chr6;chr6;chr6;chr6;chr6;chr6;chr6;chr6;chr6;chr6;chr6	141524386;141531454;141532642;141539180;141540050;141542092;141544733;141546677;141547770;141554992;141559741;141563026;141564515;141567454;141569306	141524742;141531606;141532783;141539312;141540183;141542238;141544831;141546922;141547934;141555187;141559906;141563210;141564579;141567571;141570177	+;+;+;+;+;+;+;+;+;+;+;+;+;+;+	3178	58807
Tmem97	1781	1478	1170	1504	1207	1408	1388	952	962	1050	1285	1054	-0.31	0.222951	chr11;chr11;chr11	78541817;78543486;78550528	78542796;78543630;78550735	-;-;-	1333	69071
Ltbp4	10723	11638	15527	11142	9274	12838	10689	8948	8020	11097	8639	8267	-0.31	0.224316	chr7;chr7;chr7;chr7;chr7;chr7;chr7;chr7;chr7;chr7;chr7;chr7;chr7;chr7;chr7;chr7;chr7;chr7;chr7;chr7;chr7;chr7;chr7;chr7;chr7;chr7;chr7;chr7;chr7;chr7;chr7;chr7;chr7;chr7	27305141;27306067;27306562;27307768;27308921;27309286;27310181;27310521;27314237;27319411;27319625;27322022;27322289;27322811;27323142;27324087;27324294;27325019;27325678;27326487;27326692;27327261;27327638;27328186;27328740;27328968;27329379;27329571;27330127;27333355;27334837;27335397;27335653;27337428	27305550;27306219;27306942;27307920;27309067;27309414;27310252;27310787;27314383;27319536;27319756;27322153;27322411;27322936;27323270;27324206;27324419;27325261;27325803;27326612;27326823;27327512;27327787;27328350;27328862;27329042;27329481;27329818;27330318;27333648;27334946;27335535;27335711;27337612	-;-;-;-;-;-;-;-;-;-;-;-;-;-;-;-;-;-;-;-;-;-;-;-;-;-;-;-;-;-;-;-;-;-	5595	108075
2310030G06Rik	109	158	133	131	94	111	93	88	92	102	107	83	-0.33	0.224399	chr9;chr9;chr9;chr9	50739691;50741296;50742261;50746442	50740749;50741360;50742298;50746521	-;-;-;-	1242	66952
Igkv15-103	1	1	2	0	0	0	21	14	1	44	3	0	0.3	0.225069	chr6;chr6	68437468;68437628	68437516;68437925	+;+	347	692169
Slc5a2	10	15	10	16	25	14	5	3	10	8	12	2	-0.48	0.225973	chr7;chr7;chr7;chr7;chr7;chr7;chr7;chr7;chr7;chr7;chr7;chr7;chr7;chr7	128265697;128266345;128266493;128267337;128267913;128268732;128268953;128269929;128270280;128270520;128270784;128271035;128271749;128271964	128265816;128266416;128266597;128267501;128268018;128268812;128269182;128270064;128270387;128270670;128270952;128271250;128271878;128272433	+;+;+;+;+;+;+;+;+;+;+;+;+;+	2259	246787
Nsun7	17	17	17	10	29	19	15	47	42	34	23	38	0.48	0.226752	chr5;chr5;chr5;chr5;chr5;chr5;chr5;chr5;chr5;chr5;chr5;chr5;chr5	66260125;66260841;66264009;66264491;66276515;66276977;66278630;66283592;66284188;66289419;66294789;66295384;66297823	66260321;66261244;66264067;66264621;66276667;66277160;66278840;66283735;66284289;66289536;66294912;66295914;66298016	+;+;+;+;+;+;+;+;+;+;+;+;+	2552	70918
Fam43b	7	11	14	6	9	8	4	4	4	2	6	5	-0.48	0.228761	chr4	138394092	138396458	-	2367	625638
Irx3	1116	1240	1356	1131	938	1187	1037	716	908	1111	972	732	-0.31	0.228761	chr8;chr8;chr8;chr8	91798511;91799411;91799659;91800965	91798976;91799477;91800798;91801654	-;-;-;-	2363	16373
Mlkl	521	359	269	370	562	392	633	613	708	401	498	673	0.4	0.228761	chr8;chr8;chr8;chr8;chr8;chr8;chr8;chr8;chr8;chr8;chr8	111311800;111314965;111315493;111316363;111319378;111319717;111322703;111327815;111331817;111333322;111337824	111312077;111315105;111315542;111316514;111319453;111319852;111322800;111327998;111331890;111333754;111337903	-;-;-;-;-;-;-;-;-;-;-	1702	74568
Trim30d	457	258	331	242	372	339	504	462	562	344	421	431	0.37	0.229001	chr7;chr7;chr7;chr7;chr7;chr7;chr7;chr7	104470014;104472884;104473179;104479708;104483332;104484178;104487576;104507671	104472635;104472910;104473282;104479730;104483562;104484273;104488051;104507849	-;-;-;-;-;-;-;-	3758	209387
Slc38a3	1749	1579	1734	1647	574	944	836	127	78	594	856	206	-0.44	0.229495	chr9;chr9;chr9;chr9;chr9;chr9;chr9;chr9;chr9;chr9;chr9;chr9;chr9;chr9;chr9;chr9;chr9	107651155;107652129;107655023;107655256;107655585;107655935;107656100;107656456;107656595;107657630;107657810;107657994;107658637;107658932;107659095;107667136;107668853	107652038;107652232;107655167;107655380;107655685;107656014;107656270;107656514;107656677;107657711;107657902;107658067;107658752;107659010;107659244;107667399;107668968	-;-;-;-;-;-;-;-;-;-;-;-;-;-;-;-;-	2726	76257
Cd247	24	20	15	21	16	23	72	37	40	27	19	24	0.48	0.230664	chr1;chr1;chr1;chr1;chr1;chr1;chr1;chr1;chr1;chr1	165788681;165855166;165856400;165857416;165858443;165859219;165859789;165861004;165866655;165869018	165788886;165855269;165856456;165857496;165858478;165859275;165859824;165862112;165867436;165871153	+;+;+;+;+;+;+;+;+;+	4604	12503
Zfp608	753	548	768	649	612	677	1002	946	950	889	550	891	0.33	0.231102	chr18;chr18;chr18;chr18;chr18;chr18;chr18;chr18;chr18;chr18	54888045;54889814;54891750;54894451;54895220;54897165;54900213;54946553;54987611;54989828	54889081;54889895;54891903;54894623;54895637;54899619;54900300;54946808;54988706;54990180	-;-;-;-;-;-;-;-;-;-	6112	269023
Adcyap1r1	208	395	392	435	311	425	257	944	929	351	487	938	0.48	0.232047	chr6;chr6;chr6;chr6;chr6;chr6;chr6;chr6;chr6;chr6;chr6;chr6;chr6;chr6;chr6;chr6;chr6	55451980;55460157;55461509;55472220;55474560;55475467;55478082;55478679;55479165;55479955;55480424;55481100;55484942;55491227;55494077;55495574;55496983	55452368;55460286;55461614;55472327;55474580;55475508;55478191;55478776;55479297;55480108;55480484;55481169;55485033;55491310;55494206;55495615;55501455	+;+;+;+;+;+;+;+;+;+;+;+;+;+;+;+;+	6243	11517
Gdf2	2	0	1	0	3	0	7	3	5	3	2	7	0.39	0.233514	chr14;chr14	33941039;33944666	33941493;33947198	+;+	2988	12165
Vsir	818	896	1188	869	950	934	1302	1311	1233	1731	939	973	0.34	0.233514	chr10;chr10;chr10;chr10;chr10;chr10;chr10	60346851;60357842;60358944;60364201;60367766;60368529;60368902	60347103;60358267;60358994;60364308;60367793;60368725;60372684	+;+;+;+;+;+;+	4846	74048
Dact1	1078	1314	2015	1286	838	1591	1185	887	913	935	997	878	-0.39	0.233976	chr12;chr12;chr12;chr12	71309884;71312686;71313785;71317060	71310307;71312818;71313940;71320107	+;+;+;+	3761	59036
Egflam	3618	2576	3396	2333	3103	2769	2950	2266	1615	2520	2101	1926	-0.35	0.234438	chr15;chr15;chr15;chr15;chr15;chr15;chr15;chr15;chr15;chr15;chr15;chr15;chr15;chr15;chr15;chr15;chr15;chr15;chr15;chr15;chr15;chr15	7206120;7208502;7212131;7219625;7222748;7231588;7234185;7237737;7242402;7243783;7247000;7250030;7251194;7252406;7253428;7254429;7289784;7303925;7305102;7316399;7318241;7397988	7207802;7208605;7212214;7219768;7222826;7231768;7234301;7237848;7242645;7243908;7247189;7250174;7251294;7252506;7253746;7254544;7289950;7304060;7305219;7316482;7318350;7398304	-;-;-;-;-;-;-;-;-;-;-;-;-;-;-;-;-;-;-;-;-;-	4778	268780
Krt80	48	47	54	83	71	55	31	50	51	32	25	47	-0.44	0.234438	chr15;chr15;chr15;chr15;chr15;chr15;chr15;chr15;chr15	101349571;101350169;101350996;101351674;101352177;101358647;101359480;101364210;101369755	101350039;101350224;101351216;101351799;101352341;101358742;101359540;101364418;101370125	-;-;-;-;-;-;-;-;-	1774	74127
Iglv1	6	11	18	3	6	23	33	26	5	110	30	19	0.42	0.235719	chr16;chr16	19085017;19085415	19085321;19085460	-;-	351	16142
Frmpd4	6	10	8	6	4	3	6	0	1	2	1	1	-0.42	0.235788	chrX;chrX;chrX;chrX;chrX;chrX;chrX;chrX;chrX;chrX;chrX;chrX;chrX;chrX;chrX;chrX;chrX;chrX;chrX;chrX	167471309;167476787;167478464;167486796;167488987;167489699;167492873;167497813;167505446;167508202;167512208;167515804;167522090;167604559;167610871;167729019;167897542;168447948;168525871;168576956	167475302;167478076;167479522;167486934;167489169;167489788;167492999;167497949;167505565;167508333;167512315;167515908;167522135;167604661;167611031;167729135;167897638;168448141;168525999;168577233	-;-;-;-;-;-;-;-;-;-;-;-;-;-;-;-;-;-;-;-	8609	333605
Klhdc8a	252	103	141	88	254	129	158	417	568	209	190	313	0.48	0.235788	chr1;chr1;chr1;chr1;chr1	132298626;132302525;132302940;132303729;132304599	132299652;132302689;132303155;132303830;132307357	+;+;+;+;+	4269	213417
Pcdhb22	125	111	95	101	90	95	126	146	143	134	98	140	0.31	0.237236	chr18	37518353	37521419	+	3067	93893
Wfdc6a	32	33	39	33	59	22	51	59	66	41	47	71	0.44	0.237236	chr2;chr2;chr2;chr2;chr2	164579519;164580287;164583827;164585000;164585386	164579845;164580454;164583958;164585177;164585447	-;-;-;-;-	867	209351
Pwwp2b	654	712	934	624	737	736	963	1001	1242	711	798	998	0.33	0.237719	chr7;chr7;chr7	139248482;139254770;139266472	139248643;139256465;139267253	+;+;+	2640	101631
A330035P11Rik	93	111	90	81	89	83	68	88	54	68	72	73	-0.32	0.238778	chr14;chr14;chr14;chr14	122097939;122100788;122104932;122105784	122098617;122101118;122105441;122106974	-;-;-;-	2711	319727
Plk2	1216	1409	1585	1534	953	1540	1035	1038	925	975	1405	929	-0.33	0.238873	chr13;chr13;chr13;chr13;chr13;chr13;chr13;chr13;chr13;chr13;chr13;chr13;chr13;chr13	110395044;110396015;110396276;110396591;110396907;110397471;110397688;110397974;110398373;110398679;110399021;110399380;110399763;110400033	110395437;110396122;110396392;110396720;110396994;110397566;110397886;110398121;110398470;110398808;110399261;110399509;110399873;110400844	+;+;+;+;+;+;+;+;+;+;+;+;+;+	2802	20620
Tcf15	29	15	16	27	26	19	12	22	8	10	12	11	-0.47	0.238873	chr2;chr2	152143609;152148696	152144138;152149097	+;+	932	21407
Tex19.2	23	16	22	25	16	9	7	11	11	13	8	12	-0.48	0.239259	chr11;chr11;chr11	121116215;121117827;121118188	121117696;121117900;121118677	-;-;-	2046	70956
Syce2	381	368	358	377	392	295	350	263	271	325	298	303	-0.24	0.239943	chr8;chr8;chr8;chr8;chr8	84872111;84872258;84883431;84885935;84887135	84872253;84872832;84883584;84886123;84887446	+;+;+;+;+	1373	71846
Kif26a	1194	2532	3080	2650	1820	3120	815	1051	737	1392	2856	1085	-0.48	0.242238	chr12;chr12;chr12;chr12;chr12;chr12;chr12;chr12;chr12;chr12;chr12;chr12;chr12;chr12;chr12;chr12	112146208;112146714;112157248;112163351;112168768;112172571;112173341;112173738;112174101;112174435;112174774;112175486;112179143;112179480;112179795;112180451	112146406;112146956;112157673;112163541;112168957;112172783;112173434;112174000;112174284;112174597;112174936;112178399;112179348;112179500;112179945;112181747	+;+;+;+;+;+;+;+;+;+;+;+;+;+;+;+	6918	668303
Crb1	77	65	101	60	44	43	67	28	24	42	16	35	-0.48	0.245898	chr1;chr1;chr1;chr1;chr1;chr1;chr1;chr1;chr1;chr1;chr1;chr1	139198254;139231664;139234727;139236822;139241123;139242978;139248119;139314571;139323227;139328151;139337030;139376841	139198787;139231790;139234855;139237728;139241288;139243525;139249075;139314753;139323366;139328346;139337608;139377076	-;-;-;-;-;-;-;-;-;-;-;-	4702	170788
Hlx	252	328	288	382	151	395	175	125	122	240	296	126	-0.46	0.245898	chr1;chr1;chr1;chr1	184727143;184729860;184730691;184731559	184727991;184730044;184730870;184732493	-;-;-;-	2149	15284
Pck1	8	2	13	4	0	1	94	125	1	5	25	9	0.32	0.245898	chr2;chr2;chr2;chr2;chr2;chr2;chr2;chr2;chr2;chr2	173153073;173153348;173153935;173154701;173155177;173155938;173156912;173157229;173157993;173158192	173153171;173153612;173154116;173154904;173155364;173156100;173157136;173157360;173158088;173159254	+;+;+;+;+;+;+;+;+;+	2617	18534
Gxylt2	142	277	360	275	233	482	79	143	181	307	139	137	-0.47	0.246641	chr6;chr6;chr6;chr6;chr6;chr6;chr6	100704734;100733181;100750398;100783109;100787211;100798101;100804518	100705124;100733370;100750529;100783360;100787334;100798273;100805081	+;+;+;+;+;+;+	1826	232313
Msx1	50	77	87	77	68	86	47	37	54	57	73	44	-0.4	0.247589	chr5;chr5	37820491;37823865	37821700;37824585	-;-	1931	17701
Lrrc74b	8	29	22	23	18	15	6	16	10	5	11	11	-0.48	0.248904	chr16;chr16;chr16;chr16;chr16;chr16;chr16;chr16;chr16	17544465;17548691;17549778;17552124;17553106;17558169;17559246;17559737;17561079	17545642;17548786;17549856;17552239;17553215;17558375;17559378;17559879;17561247	-;-;-;-;-;-;-;-;-	2231	74685
Pelo	782	715	598	800	774	762	643	555	633	615	722	599	-0.22	0.249297	chr13;chr13	115088355;115089194	115088961;115090158	-;-	1572	105083
Angptl7	64	346	131	81	84	56	97	13	7	11	2	6	-0.35	0.250967	chr4;chr4;chr4;chr4;chr4	148495280;148496493;148497283;148497988;148499941	148496324;148496691;148497477;148498088;148500462	-;-;-;-;-	2062	654812
Arhgef40	2423	2235	2695	1968	3245	2734	2744	3994	3790	3121	2568	3772	0.33	0.250967	chr14;chr14;chr14;chr14;chr14;chr14;chr14;chr14;chr14;chr14;chr14;chr14;chr14;chr14;chr14;chr14;chr14;chr14;chr14;chr14;chr14;chr14;chr14;chr14;chr14	51984833;51987403;51988702;51990048;51990904;51991601;51991812;51992014;51994094;51994283;51994880;51996066;51996264;51996876;51997613;51998144;51999823;52000849;52002285;52003654;52003973;52004612;52004879;52004989;52005341	51984991;51987600;51989938;51990215;51991030;51991697;51991892;51992130;51994189;51994398;51995006;51996188;51996407;51997486;51997847;51998230;52000038;52001019;52002462;52003758;52004116;52004742;52004899;52005035;52006247	+;+;+;+;+;+;+;+;+;+;+;+;+;+;+;+;+;+;+;+;+;+;+;+;+	5643	268739
Kcnip2	12	16	12	22	24	27	30	33	58	18	27	35	0.47	0.250967	chr19;chr19;chr19;chr19;chr19;chr19;chr19;chr19;chr19;chr19	45793670;45794001;45794199;45794480;45794740;45794978;45795580;45796279;45797091;45815731	45793717;45794063;45794303;45794587;45794810;45795047;45795704;45796332;45797186;45815803	-;-;-;-;-;-;-;-;-;-	813	80906
Nectin1	1786	1628	1894	2129	1674	1929	1878	1355	1438	1513	1566	1542	-0.23	0.250967	chr9;chr9;chr9;chr9;chr9;chr9	43744576;43791037;43791877;43792448;43794090;43803472	43744722;43791387;43792179;43792565;43794241;43807461	+;+;+;+;+;+	5061	58235
Padi3	12	19	9	25	14	14	10	2	12	1	4	8	-0.46	0.250967	chr4;chr4;chr4;chr4;chr4;chr4;chr4;chr4;chr4;chr4;chr4;chr4;chr4;chr4;chr4;chr4	140785369;140788837;140789713;140791163;140791358;140792978;140793837;140795613;140795813;140796337;140798049;140798905;140800081;140801545;140803467;140810516	140786634;140788962;140789792;140791265;140791502;140793129;140793944;140795724;140795916;140796515;140798174;140799022;140800142;140801617;140803647;140810648	-;-;-;-;-;-;-;-;-;-;-;-;-;-;-;-	3068	18601
Pnpla3	9	9	14	25	11	11	70	39	21	16	12	22	0.46	0.250967	chr15;chr15;chr15;chr15;chr15;chr15;chr15;chr15	84167816;84171082;84172716;84174268;84176816;84179180;84180920;84185977	84168060;84171314;84172781;84174477;84176876;84179335;84181052;84189521	+;+;+;+;+;+;+;+	4649	116939
Prdm6	428	262	286	238	472	290	221	240	257	226	160	282	-0.4	0.250967	chr18;chr18;chr18;chr18;chr18;chr18;chr18	53464546;53473421;53536612;53540198;53552047;53568156;53574955	53465162;53473728;53536739;53540322;53552389;53568332;53575857	+;+;+;+;+;+;+	2601	225518
Rbp4	168	79	109	118	100	47	286	136	109	182	191	152	0.46	0.250967	chr19;chr19;chr19;chr19;chr19;chr19;chr19	38116620;38118272;38124029;38124296;38124519;38124758;38124955	38116909;38118484;38124135;38124432;38124647;38124811;38125321	-;-;-;-;-;-;-	1297	19662
Shisa7	187	236	258	199	144	308	110	211	198	136	125	99	-0.43	0.250967	chr7;chr7;chr7;chr7;chr7;chr7	4825552;4830759;4831673;4834230;4836044;4844605	4830275;4830908;4831723;4834384;4836878;4844696	-;-;-;-;-;-	6007	232813
Tcrg-V6	1	0	3	3	1	2	11	9	5	7	2	3	0.41	0.250967	chr13;chr13	19190368;19190618	19190461;19190929	+;+	406	21640
Ttc22	10	12	4	14	8	13	7	3	3	5	1	7	-0.46	0.250967	chr4;chr4;chr4;chr4;chr4;chr4;chr4	106622449;106634169;106634414;106635897;106636703;106638471;106638928	106623117;106634224;106634529;106636015;106636864;106638623;106640187	+;+;+;+;+;+;+	2535	230576
Wnt4	3465	9777	10866	10005	5172	13101	4748	19128	33156	12502	19843	16659	0.48	0.250967	chr4;chr4;chr4;chr4;chr4	137277635;137289114;137295441;137295660;137296312	137277756;137289349;137295572;137295802;137299501	+;+;+;+;+	3823	22417
Zswim5	337	465	485	463	430	448	302	299	314	331	402	437	-0.3	0.250967	chr4;chr4;chr4;chr4;chr4;chr4;chr4;chr4;chr4;chr4;chr4;chr4;chr4;chr4	116877402;116950825;116958678;116962510;116965596;116972871;116975196;116975837;116979424;116979885;116980775;116984683;116985682;116986471	116878063;116951181;116958826;116962660;116965775;116973047;116975342;116975974;116979684;116980020;116980932;116984846;116985763;116989105	+;+;+;+;+;+;+;+;+;+;+;+;+;+	5397	74464
Gm19592	23	36	44	45	33	32	44	71	68	106	47	29	0.47	0.252085	chr9;chr9;chr9	78480238;78480516;78487996	78480427;78480814;78488104	+;+;+	598	100503203
Gm19648	30	51	54	59	51	47	84	71	65	76	62	50	0.39	0.253421	chr5	117996245	118000135	+	3891	100503347
Mlf1	402	742	1059	669	645	939	842	1439	1621	1149	687	1230	0.44	0.253421	chr3;chr3;chr3;chr3;chr3;chr3;chr3;chr3	67374097;67384551;67390978;67392892;67393935;67395252;67397781;67399702	67374262;67384698;67391022;67392975;67394063;67395411;67397910;67400000	+;+;+;+;+;+;+;+	1161	17349
Sh2b2	148	240	340	266	354	361	186	159	200	181	248	207	-0.4	0.254206	chr5;chr5;chr5;chr5;chr5;chr5;chr5;chr5;chr5	136218149;136219642;136221848;136224155;136224405;136225204;136227367;136231653;136244629	136219152;136219813;136222056;136224322;136224496;136225295;136227468;136232386;136244903	-;-;-;-;-;-;-;-;-	2848	23921
Rab11fip3	1514	1439	1812	1347	1650	1706	1813	1782	1916	1731	1830	1803	0.19	0.254224	chr17;chr17;chr17;chr17;chr17;chr17;chr17;chr17;chr17;chr17;chr17;chr17;chr17;chr17;chr17;chr17	25989036;25990976;25991258;25991663;25992582;25994186;25997929;26004551;26008855;26011997;26013774;26015944;26021688;26024375;26036589;26067582	25990885;25991116;25991413;25991800;25992663;25994326;25998032;26004644;26008890;26012131;26013917;26016155;26021860;26024466;26036682;26069177	-;-;-;-;-;-;-;-;-;-;-;-;-;-;-;-	5188	215445
Gypc	867	797	757	694	916	710	963	1345	1062	799	842	997	0.3	0.257451	chr18;chr18;chr18	32528320;32532734;32559786	32530201;32532784;32560034	-;-;-	2182	71683
Kiss1	4	9	3	5	14	8	6	14	28	11	12	47	0.44	0.258936	chr1;chr1	133327212;133329356	133327340;133329722	+;+	496	280287
Xrcc3	347	352	297	353	342	324	275	250	247	300	327	310	-0.22	0.258936	chr12;chr12;chr12;chr12;chr12;chr12;chr12;chr12	111803193;111804744;111804915;111807833;111809752;111810858;111812061;111813825	111804672;111804790;111805127;111807987;111809964;111810995;111812219;111813841	-;-;-;-;-;-;-;-	2422	74335
Asb11	45	70	42	87	59	70	19	43	47	9	54	22	-0.47	0.259239	chrX;chrX;chrX;chrX;chrX;chrX;chrX	164438101;164445729;164450455;164452899;164454388;164455797;164458624	164438219;164445808;164450562;164453049;164454522;164455988;164459100	+;+;+;+;+;+;+	1262	68854
Ankfn1	1	6	9	4	4	2	0	2	0	2	0	1	-0.36	0.26102	chr11;chr11;chr11;chr11;chr11;chr11;chr11;chr11;chr11;chr11;chr11;chr11;chr11;chr11;chr11;chr11	89421086;89422769;89425528;89434623;89440727;89441330;89441914;89447557;89453107;89456049;89503899;89505174;89522998;89526446;89538420;89540713	89421277;89422919;89425694;89434838;89440843;89441462;89442013;89447664;89453197;89456146;89504012;89505368;89523208;89526647;89538554;89540720	-;-;-;-;-;-;-;-;-;-;-;-;-;-;-;-	2238	382543
Rn7sk	684	1056	255	107	293	281	184	173	109	87	148	406	-0.45	0.261777	chr9	78175302	78175633	-	332	19817
Car12	205	107	78	125	1017	59	290	1604	2272	584	509	1942	0.37	0.261834	chr9;chr9;chr9;chr9;chr9;chr9;chr9;chr9;chr9;chr9;chr9	66713686;66717560;66746470;66747576;66750930;66751943;66752287;66753695;66762403;66763247;66764288	66713933;66717580;66746649;66747721;66751025;66752006;66752444;66753821;66762432;66763334;66766845	+;+;+;+;+;+;+;+;+;+;+	3716	76459
Slc16a1	4472	2795	2613	3241	2718	2255	2406	2008	1632	2692	2467	2100	-0.36	0.261834	chr3;chr3;chr3;chr3;chr3	104638668;104649258;104650886;104652742;104655448	104638828;104649517;104651029;104653587;104658462	+;+;+;+;+	4426	20501
Tmem94	3486	3506	3271	3218	3798	3490	3597	4051	4411	3968	3523	3928	0.17	0.261834	chr11;chr11;chr11;chr11;chr11;chr11;chr11;chr11;chr11;chr11;chr11;chr11;chr11;chr11;chr11;chr11;chr11;chr11;chr11;chr11;chr11;chr11;chr11;chr11;chr11;chr11;chr11;chr11;chr11;chr11;chr11;chr11	115765433;115777248;115785440;115785815;115786176;115787362;115788239;115788663;115788945;115789244;115789619;115789925;115790170;115790967;115791747;115792317;115792861;115793057;115794008;115794266;115794663;115794981;115795317;115795625;115796066;115796390;115796736;115797130;115797367;115797563;115797808;115798275	115765553;115777377;115785559;115785942;115786312;115787564;115788390;115788765;115789031;115789360;115789675;115790029;115790334;115791176;115792062;115792490;115792963;115793274;115794189;115794404;115794778;115795080;115795425;115795814;115796143;115796475;115796817;115797278;115797461;115797656;115797978;115799033	+;+;+;+;+;+;+;+;+;+;+;+;+;+;+;+;+;+;+;+;+;+;+;+;+;+;+;+;+;+;+;+	4996	71947
Casp12	533	879	699	798	708	912	805	1331	1644	711	932	1142	0.4	0.262655	chr9;chr9;chr9;chr9;chr9;chr9;chr9;chr9;chr9;chr9;chr9	5345476;5346482;5348899;5350400;5352197;5352672;5353634;5354534;5358246;5358725;5371753	5345525;5346733;5348958;5350477;5352291;5352845;5353868;5354683;5358355;5358843;5373034	+;+;+;+;+;+;+;+;+;+;+	2605	12364
Efhb	28	33	28	34	36	30	52	39	52	33	35	57	0.4	0.263623	chr17;chr17;chr17;chr17;chr17;chr17;chr17;chr17;chr17;chr17;chr17;chr17;chr17	53398889;53400746;53401435;53413463;53421875;53426212;53426910;53437084;53445745;53449385;53451551;53452561;53462431	53399119;53400927;53401647;53413670;53422029;53426279;53426993;53437213;53445855;53449565;53451694;53452623;53463321	-;-;-;-;-;-;-;-;-;-;-;-;-	2661	211482
Anp32a	7663	7160	7703	7727	7588	7404	7475	8383	8488	8189	8396	7906	0.11	0.264137	chr9;chr9;chr9;chr9;chr9;chr9;chr9	62341343;62371720;62372062;62373485;62374654;62377300;62377554	62341554;62371869;62372184;62373677;62374751;62377363;62378802	+;+;+;+;+;+;+	2089	11737
Gm19689	98	66	140	96	159	99	93	64	68	75	86	65	-0.41	0.264376	chr17;chr17;chr17;chr17	83033592;83036795;83077520;83077907	83034305;83037083;83077740;83078225	-;-;-;-	1543	100503434
Sh3bgrl3	1487	1739	1528	1654	1838	1777	1832	2151	2485	1935	1608	2114	0.25	0.265177	chr4;chr4;chr4	134127406;134127918;134128616	134127806;134128085;134128753	-;-;-	707	73723
F2rl1	56	58	46	69	29	45	24	40	28	33	44	13	-0.46	0.265243	chr13;chr13	95511718;95525037	95514281;95525240	-;-	2768	14063
Bst1	44	47	43	50	60	49	85	131	65	74	46	53	0.43	0.268597	chr5;chr5;chr5;chr5;chr5;chr5;chr5;chr5;chr5	43818893;43820478;43821610;43822267;43825328;43826264;43837461;43840431;43841997	43819093;43820604;43821745;43822349;43825404;43826356;43837547;43840490;43843468	+;+;+;+;+;+;+;+;+	2336	12182
Igkv1-117	3	1	15	1	5	10	95	15	3	10	17	22	0.36	0.268876	chr6;chr6	68121091;68121515	68121136;68121825	+;+	357	16098
Pde1b	168	437	352	368	472	429	339	969	952	428	393	774	0.46	0.26945	chr15;chr15;chr15;chr15;chr15;chr15;chr15;chr15;chr15;chr15;chr15;chr15;chr15;chr15;chr15;chr15	103503298;103503461;103519949;103521306;103521653;103522045;103524308;103524798;103524990;103525236;103526263;103526607;103526984;103527545;103528222;103528814	103503372;103503583;103520062;103521488;103521719;103522161;103524448;103524898;103525115;103525337;103526383;103526688;103527092;103527675;103528344;103530052	+;+;+;+;+;+;+;+;+;+;+;+;+;+;+;+	2954	18574
Bmx	38	47	48	26	45	30	60	60	67	51	50	43	0.39	0.271243	chrX;chrX;chrX;chrX;chrX;chrX;chrX;chrX;chrX;chrX;chrX;chrX;chrX;chrX;chrX;chrX;chrX;chrX;chrX	164192842;164196895;164200774;164203190;164205168;164208007;164208865;164213482;164218330;164220373;164231202;164232195;164234902;164239363;164240929;164246136;164248083;164249013;164258048	164193810;164197052;164200892;164203254;164205384;164208178;164208939;164213609;164218409;164220427;164231255;164232266;164235077;164239427;164241048;164246217;164248187;164249159;164258193	-;-;-;-;-;-;-;-;-;-;-;-;-;-;-;-;-;-;-	3005	12169
Cldn15	343	490	508	577	534	404	736	761	783	438	574	569	0.36	0.271501	chr5;chr5;chr5;chr5;chr5	136967869;136972320;136974441;136974610;136974814	136968323;136972484;136974522;136974726;136975845	+;+;+;+;+	1851	60363
Cyp2j9	184	166	215	136	269	179	257	289	296	200	211	315	0.36	0.271501	chr4;chr4;chr4;chr4;chr4;chr4;chr4;chr4;chr4	96568429;96571935;96573852;96577592;96579387;96583409;96583977;96585829;96591136	96568902;96572073;96574039;96577733;96579563;96583569;96584126;96585991;96591485	-;-;-;-;-;-;-;-;-	1944	74519
Emc9	345	558	351	548	369	558	330	320	331	253	453	297	-0.37	0.271501	chr14;chr14;chr14;chr14;chr14	55581524;55581881;55582056;55584679;55584912	55581743;55581975;55582125;55584755;55585254	-;-;-;-;-	805	85308
Emid1	335	284	289	262	296	352	269	279	210	270	225	256	-0.25	0.271501	chr11;chr11;chr11;chr11;chr11;chr11;chr11;chr11;chr11;chr11;chr11;chr11;chr11;chr11;chr11	5106266;5110690;5116880;5128870;5129009;5129428;5129622;5130632;5131482;5131920;5134349;5135354;5143827;5144295;5152122	5106969;5110774;5116924;5128914;5129071;5129480;5129720;5130778;5131571;5132040;5134410;5135431;5143930;5144408;5152222	-;-;-;-;-;-;-;-;-;-;-;-;-;-;-	1911	140703
Lsamp	150	211	236	129	69	135	209	281	383	201	237	193	0.45	0.271501	chr16;chr16;chr16;chr16;chr16;chr16	41533342;41888915;41955227;42134306;42143965;42144552	41533531;41889147;41955352;42134440;42144085;42146213	+;+;+;+;+;+	2467	268890
Mei4	6	26	4	17	1	7	1	2	3	1	3	6	-0.38	0.271501	chr9;chr9;chr9;chr9;chr9	81863744;81890122;81927098;81979126;82025519	81863917;81890367;81927633;81979257;82027491	+;+;+;+;+	3061	75033
Pdcd1	20	178	121	170	113	400	28	33	67	110	99	61	-0.44	0.271501	chr1;chr1;chr1;chr1;chr1	94038305;94040092;94040710;94041156;94052415	94039538;94040126;94040871;94041515;94052553	-;-;-;-;-	1930	18566
Rassf7	324	249	202	229	339	250	215	192	244	140	194	208	-0.35	0.271501	chr7;chr7;chr7;chr7;chr7;chr7	141215860;141216721;141217000;141217886;141218090;141218270	141215940;141216851;141217712;141218017;141218168;141218658	+;+;+;+;+;+	1525	66985
Th	32	61	46	40	33	37	28	27	19	36	30	27	-0.42	0.271501	chr7;chr7;chr7;chr7;chr7;chr7;chr7;chr7;chr7;chr7;chr7;chr7;chr7	142892776;142894008;142894393;142894641;142895089;142895317;142895523;142896029;142896411;142896594;142896928;142897966;142899872	142893190;142894141;142894488;142894697;142895158;142895452;142895668;142896079;142896478;142896682;142897102;142898190;142899966	-;-;-;-;-;-;-;-;-;-;-;-;-	1757	21823
Prss36	629	391	364	369	596	429	390	360	363	318	357	319	-0.34	0.27262	chr7;chr7;chr7;chr7;chr7;chr7;chr7;chr7;chr7;chr7;chr7;chr7;chr7;chr7;chr7	127932638;127933371;127933567;127934139;127934390;127935502;127935765;127936325;127936589;127941037;127944642;127945237;127945838;127946051;127946412	127933114;127933492;127933832;127934280;127934627;127935665;127936036;127936454;127936838;127941203;127944922;127945399;127945873;127946089;127946725	-;-;-;-;-;-;-;-;-;-;-;-;-;-;-	3061	77613
Gpr146	744	843	826	712	764	652	889	986	1005	825	910	751	0.23	0.272899	chr5;chr5;chr5	139380667;139389904;139392422	139380743;139390055;139396414	+;+;+	4222	80290
Aoc1	6	60	57	93	9	149	3	5	2	18	43	12	-0.36	0.273128	chr6;chr6;chr6;chr6;chr6	48895255;48904986;48907610;48908204;48908567	48895298;48906776;48907895;48908336;48909187	+;+;+;+;+	2875	76507
Ap1s3	27	38	28	42	26	24	17	29	19	15	23	18	-0.43	0.273128	chr1;chr1;chr1;chr1;chr1	79606876;79614203;79623682;79625107;79671850	79609202;79614340;79623790;79625285;79671972	-;-;-;-;-	2876	252903
Cytl1	9	22	12	19	4	6	13	33	42	24	25	17	0.46	0.273128	chr5;chr5;chr5;chr5	37735519;37737362;37737582;37739212	37735709;37737406;37737710;37739820	+;+;+;+	974	231162
Ighv1-26	2	3	3	0	1	7	9	51	0	9	21	6	0.33	0.273128	chr12	114788372	114788665	-	294	629884
Lancl3	251	224	269	253	221	247	257	185	145	185	195	202	-0.29	0.273128	chrX;chrX;chrX;chrX;chrX	9199973;9248039;9251222;9257946;9265526	9200802;9248162;9251419;9258153;9268085	+;+;+;+;+	3920	236285
G530011O06Rik	7	21	15	14	11	5	59	54	29	19	23	5	0.44	0.273328	chrX;chrX	169975043;169978286	169976790;169978917	-;-	2380	654820
Ighg3	7	12	7	6	6	11	277	5	4	7	8	426	0.28	0.273328	chr12;chr12;chr12;chr12;chr12;chr12	113357442;113358070;113359668;113360100;113360529;113360942	113357522;113358200;113359987;113360429;113360576;113361232	-;-;-;-;-;-	1201	380795
AI429214	219	196	219	126	210	164	203	398	468	208	169	342	0.44	0.275219	chr8	36993575	36995533	+	1959	621080
Slc30a3	202	251	271	222	208	211	218	133	166	194	164	201	-0.3	0.275219	chr5;chr5;chr5;chr5;chr5;chr5;chr5;chr5	31086106;31087957;31088305;31088608;31089319;31089554;31090056;31093263	31086918;31088091;31088410;31088806;31089472;31089700;31090237;31093527	-;-;-;-;-;-;-;-	2001	22784
Zpld1	142	44	86	58	17	55	34	2	6	58	5	6	-0.39	0.275219	chr16;chr16;chr16;chr16;chr16;chr16;chr16;chr16;chr16;chr16;chr16;chr16	55225175;55226934;55232208;55233495;55239824;55241337;55246609;55248238;55251568;55267194;55282882;55283190	55226532;55226963;55232316;55233666;55239904;55241434;55246681;55248419;55251788;55267307;55282984;55283237	-;-;-;-;-;-;-;-;-;-;-;-	2589	239852
Atp6ap2	2684	3311	3002	3782	2650	3624	2199	2746	2248	2401	3288	2183	-0.3	0.275696	chrX;chrX;chrX;chrX;chrX;chrX;chrX;chrX;chrX	12587759;12594761;12596156;12604867;12605118;12606281;12606931;12608835;12615682	12587935;12594891;12596287;12604962;12605255;12606334;12607080;12608954;12617051	+;+;+;+;+;+;+;+;+	2368	70495
Klf7	205	209	230	192	213	241	212	289	241	325	249	264	0.27	0.276251	chr1;chr1;chr1;chr1	64035663;64042314;64078707;64120900	64035764;64042437;64079334;64121389	-;-;-;-	1344	93691
Pcbp3	422	288	341	320	489	308	474	492	522	433	402	443	0.31	0.276251	chr10;chr10;chr10;chr10;chr10;chr10;chr10;chr10;chr10;chr10;chr10;chr10;chr10;chr10;chr10;chr10	76761854;76763222;76767864;76770260;76770961;76781832;76785140;76788391;76789738;76797795;76798627;76799529;76800760;76825860;76892557;76961748	76762526;76763391;76767916;76770319;76771039;76781873;76785214;76788519;76789869;76797911;76798659;76799552;76800914;76825992;76892656;76961947	-;-;-;-;-;-;-;-;-;-;-;-;-;-;-;-	2175	59093
Tnfaip6	24	20	14	23	56	29	24	60	69	45	39	71	0.46	0.276581	chr2;chr2;chr2;chr2;chr2;chr2	52038113;52043729;52047431;52050843;52052304;52055808	52038269;52043866;52047592;52051071;52052344;52056681	+;+;+;+;+;+	1601	21930
Calca	1	1	2	1	10	2	22	11	14	6	1	11	0.38	0.27903	chr7;chr7;chr7;chr7;chr7;chr7	114631478;114632416;114633291;114634468;114635127;114636212	114631905;114632599;114633785;114634608;114635221;114636357	-;-;-;-;-;-	1489	12310
Cps1	4	5	8	5	5	5	20	13	15	7	5	8	0.46	0.27903	chr1;chr1;chr1;chr1;chr1;chr1;chr1;chr1;chr1;chr1;chr1;chr1;chr1;chr1;chr1;chr1;chr1;chr1;chr1;chr1;chr1;chr1;chr1;chr1;chr1;chr1;chr1;chr1;chr1;chr1;chr1;chr1;chr1;chr1;chr1;chr1;chr1;chr1	67123066;67139757;67142865;67143866;67145787;67148710;67152282;67156133;67156824;67157739;67158864;67160859;67162581;67165382;67166369;67168241;67170849;67172656;67174303;67176909;67180071;67195143;67196538;67197005;67198301;67204508;67205132;67206756;67209596;67212403;67214017;67215410;67217852;67220503;67227124;67228236;67229389;67230248	67123290;67139866;67143009;67143955;67145843;67148802;67152371;67156261;67156930;67157877;67158941;67160957;67162676;67165571;67166526;67168369;67170993;67172866;67174501;67177085;67180189;67195284;67196603;67197068;67198482;67204702;67205199;67206831;67209673;67212510;67214106;67215580;67217926;67220601;67227183;67228348;67229518;67230448	+;+;+;+;+;+;+;+;+;+;+;+;+;+;+;+;+;+;+;+;+;+;+;+;+;+;+;+;+;+;+;+;+;+;+;+;+;+	4704	227231
Klf2	881	1113	1354	1006	977	1015	1499	1424	1131	1386	1362	1066	0.28	0.27903	chr8;chr8;chr8	72319062;72319426;72320744	72319149;72320242;72321654	+;+;+	1816	16598
Oplah	3280	2403	2639	2996	3867	3023	3643	3894	3843	3940	3423	3369	0.26	0.27903	chr15;chr15;chr15;chr15;chr15;chr15;chr15;chr15;chr15;chr15;chr15;chr15;chr15;chr15;chr15;chr15;chr15;chr15;chr15;chr15;chr15;chr15;chr15;chr15;chr15;chr15;chr15	76296603;76296921;76297117;76297359;76297619;76297906;76298136;76298387;76300826;76301093;76301287;76302046;76302382;76302631;76302856;76303178;76303436;76304087;76304466;76304634;76304893;76305140;76305448;76305661;76306199;76306475;76307228	76296781;76297018;76297277;76297516;76297768;76298040;76298282;76298571;76301000;76301194;76301447;76302197;76302494;76302769;76302993;76303348;76303548;76304352;76304533;76304772;76305058;76305335;76305571;76305760;76306390;76306698;76307245	-;-;-;-;-;-;-;-;-;-;-;-;-;-;-;-;-;-;-;-;-;-;-;-;-;-;-	3970	75475
Nrep	3700	2919	3486	3489	2123	3949	2373	2418	1858	3532	1849	2159	-0.37	0.279221	chr18;chr18;chr18;chr18;chr18	33437019;33442816;33462021;33463378;33463853	33438839;33442893;33462087;33463747;33464029	-;-;-;-;-	2513	27528
Cep72	439	517	409	514	421	421	347	403	355	458	368	343	-0.24	0.280205	chr13;chr13;chr13;chr13;chr13;chr13;chr13;chr13;chr13;chr13;chr13;chr13	74036495;74040051;74043506;74047036;74048896;74050060;74051415;74052881;74054883;74058302;74059442;74062184	74038328;74040162;74043632;74047232;74049034;74050364;74051621;74053059;74054991;74058494;74059569;74062285	-;-;-;-;-;-;-;-;-;-;-;-	3632	74470
Hs3st1	1384	1876	1598	2104	3203	2331	1383	4296	5053	2327	3495	4157	0.45	0.280205	chr5;chr5	39613935;39644417	39615404;39644631	-;-	1685	15476
Zfp280b	2788	3495	3213	3027	3471	3192	2582	4685	4487	4494	3699	4548	0.31	0.280205	chr10;chr10	76032612;76038234	76032749;76042969	+;+	4874	64453
Dact2	449	254	256	266	252	278	272	177	219	249	195	165	-0.37	0.280562	chr17;chr17;chr17;chr17	14195230;14197817;14199146;14203514	14197311;14198092;14199278;14203831	-;-;-;-	2809	240025
Gm4890	120	131	102	129	78	114	81	83	68	95	108	70	-0.35	0.28081	chr8;chr8;chr8	79295078;79296612;79305603	79295507;79296651;79307774	+;+;+	2642	234479
D430036J16Rik	8	9	10	6	11	8	7	4	1	6	4	2	-0.45	0.281277	chr9;chr9;chr9;chr9;chr9;chr9	81631930;81632358;81636835;81639161;81642547;81644057	81632279;81632480;81636937;81639183;81642702;81645156	+;+;+;+;+;+	1855	319405
Lypd6	164	357	294	313	128	259	131	150	233	145	162	166	-0.43	0.282437	chr2;chr2;chr2;chr2;chr2;chr2	50066429;50128370;50165469;50173601;50188711;50190650	50066584;50128534;50165657;50173699;50188841;50193569	+;+;+;+;+;+	3660	320343
Rab28	1332	1256	1177	1185	1244	1211	1259	1490	1471	1304	1317	1394	0.15	0.283218	chr5;chr5;chr5;chr5;chr5;chr5;chr5	41624976;41633173;41635806;41687721;41698390;41703438;41707905	41625862;41633250;41635909;41687850;41698478;41703534;41708155	-;-;-;-;-;-;-	1636	100972
Ube2e2	573	511	482	465	626	533	644	705	646	544	589	628	0.22	0.283218	chr14;chr14;chr14;chr14;chr14;chr14	18573577;18586851;18630299;18871494;18888266;18893585	18574391;18586998;18630431;18871544;18888449;18893627	-;-;-;-;-;-	1374	218793
Clnk	2	0	3	3	2	3	10	5	6	7	9	2	0.42	0.283555	chr5;chr5;chr5;chr5;chr5;chr5;chr5;chr5;chr5;chr5;chr5;chr5;chr5;chr5;chr5;chr5;chr5;chr5;chr5	38706457;38713074;38714942;38720909;38733001;38736276;38739342;38742342;38750306;38751827;38752767;38764358;38768055;38769843;38774567;38784520;38794912;38862196;38876602	38706768;38713229;38715019;38721036;38733041;38736357;38739360;38742369;38750419;38751846;38752792;38764403;38768164;38769984;38774604;38784548;38794983;38862248;38876693	-;-;-;-;-;-;-;-;-;-;-;-;-;-;-;-;-;-;-	1586	27278
Gabrb1	7	29	37	26	30	58	12	15	17	8	19	20	-0.46	0.283555	chr5;chr5;chr5;chr5;chr5;chr5;chr5;chr5;chr5	71700016;71700289;71700805;71869399;72029827;72108308;72108684;72121949;72136465	71700095;71700380;71700872;71869619;72029909;72108445;72108836;72122193;72137244	+;+;+;+;+;+;+;+;+	1860	14400
Rnf24	536	721	654	607	499	622	741	721	645	700	710	792	0.23	0.283555	chr2;chr2;chr2;chr2;chr2;chr2	131298488;131304252;131305652;131308475;131313163;131352736	131303580;131304331;131305693;131308517;131313312;131352892	-;-;-;-;-;-	5565	51902
4933413J09Rik	92	78	86	104	59	162	66	37	47	41	107	44	-0.45	0.283669	chr14;chr14;chr14;chr14;chr14;chr14;chr14;chr14	26357547;26372971;26373229;26376262;26396037;26396295;26396545;26397873	26357675;26373067;26373349;26376358;26396133;26396415;26396685;26400456	+;+;+;+;+;+;+;+	3387	71106
Rad9b	78	137	109	100	78	93	79	86	79	43	75	42	-0.41	0.285487	chr5;chr5;chr5;chr5;chr5;chr5;chr5;chr5;chr5;chr5;chr5	122325508;122331469;122333296;122334262;122334410;122339732;122344198;122351259;122351561;122352544;122354139	122325979;122331697;122333415;122334326;122334516;122339838;122344297;122351373;122351710;122352614;122354195	-;-;-;-;-;-;-;-;-;-;-	1593	231724
Dner	19	18	25	23	17	17	20	31	35	75	25	28	0.46	0.285869	chr1;chr1;chr1;chr1;chr1;chr1;chr1;chr1;chr1;chr1;chr1;chr1;chr1	84369839;84383785;84395615;84405939;84418649;84445395;84476345;84494731;84534852;84580656;84583004;84585313;84695453	84370875;84384031;84395746;84406052;84418771;84445619;84476458;84494884;84534997;84580822;84583098;84585621;84696221	-;-;-;-;-;-;-;-;-;-;-;-;-	3632	227325
Fahd1	618	564	479	602	461	489	462	450	464	460	471	453	-0.21	0.285869	chr17	24848896	24850302	-	1407	68636
Dydc2	5	3	4	1	10	0	14	13	9	6	6	12	0.43	0.287897	chr14;chr14;chr14;chr14	41049209;41061895;41062349;41069004	41049450;41062017;41062504;41069074	-;-;-;-	592	71200
Dok6	20	55	74	52	64	68	39	115	114	125	69	129	0.46	0.288414	chr18;chr18;chr18;chr18;chr18;chr18;chr18;chr18	89301135;89414828;89420975;89473853;89496830;89560003;89598684;89769071	89301274;89414945;89421113;89474042;89496949;89560117;89598791;89769136	-;-;-;-;-;-;-;-	996	623279
Pnp	737	748	749	781	803	785	934	850	1206	759	797	1086	0.26	0.288491	chr14;chr14;chr14;chr14;chr14;chr14	50944303;50947852;50950258;50950543;50950832;50951404	50944593;50948021;50950361;50950718;50951022;50953412	+;+;+;+;+;+	2941	18950
Astn1	196	108	114	78	106	68	248	294	113	330	130	102	0.46	0.288762	chr1;chr1;chr1;chr1;chr1;chr1;chr1;chr1;chr1;chr1;chr1;chr1;chr1;chr1;chr1;chr1;chr1;chr1;chr1;chr1;chr1;chr1;chr1	158362304;158472375;158502048;158504203;158505362;158509846;158510955;158520444;158572952;158579581;158580211;158597157;158600315;158601937;158609251;158612346;158657040;158663995;158667482;158668628;158674580;158684077;158688513	158362865;158472562;158502441;158504349;158505469;158509995;158511146;158520528;158573026;158579718;158580361;158597323;158600509;158602064;158609355;158612534;158657308;158664128;158667633;158668763;158674680;158684260;158691786	+;+;+;+;+;+;+;+;+;+;+;+;+;+;+;+;+;+;+;+;+;+;+	7224	11899
Ildr1	29	45	31	47	16	42	36	11	20	22	12	12	-0.46	0.288762	chr16;chr16;chr16;chr16;chr16;chr16;chr16;chr16	36694038;36708250;36709479;36715501;36716107;36721538;36721883;36725517	36694214;36708420;36709628;36715620;36716253;36721669;36722638;36726741	+;+;+;+;+;+;+;+	2878	106347
Rasgrp1	164	254	326	231	121	282	168	86	84	242	136	72	-0.46	0.289024	chr2;chr2;chr2;chr2;chr2;chr2;chr2;chr2;chr2;chr2;chr2;chr2;chr2;chr2;chr2;chr2;chr2	117279993;117284853;117286072;117286842;117287824;117288617;117289345;117290316;117291666;117293754;117294709;117298462;117300443;117301961;117305778;117338276;117342675	117282676;117285232;117286224;117286878;117287968;117288726;117289449;117290396;117291941;117293870;117294882;117298615;117300574;117302023;117305883;117338460;117342877	-;-;-;-;-;-;-;-;-;-;-;-;-;-;-;-;-	5105	19419
Tuba8	28	33	49	40	61	49	47	72	121	85	31	91	0.45	0.289134	chr6;chr6;chr6;chr6;chr6	121210770;121220384;121221301;121222734;121225786	121210836;121220606;121221449;121223414;121226097	+;+;+;+;+	1432	53857
Gm17518	39	31	24	43	39	20	21	14	29	25	16	16	-0.44	0.289302	chr16;chr16	90727503;90728320	90728056;90729118	+;+	1353	100503390
Ptgir	51	115	79	130	92	122	44	88	73	48	76	48	-0.43	0.289302	chr7;chr7	16906490;16908719	16907636;16910905	+;+	3334	19222
Mapkap1	3064	2578	2449	2629	2617	2596	2801	3028	3169	2902	2838	3039	0.15	0.290298	chr2;chr2;chr2;chr2;chr2;chr2;chr2;chr2;chr2;chr2;chr2	34432025;34435133;34444258;34497701;34518673;34533788;34563055;34581192;34597423;34619845;34623423	34432330;34435222;34444406;34497873;34518849;34533897;34563162;34581332;34597560;34619942;34624950	+;+;+;+;+;+;+;+;+;+;+	3018	227743
Gm10824	53	48	36	43	50	52	33	47	38	27	23	30	-0.39	0.290414	chr10;chr10	22815749;22821759	22816374;22823330	+;+	2198	100038582
Kcng2	29	41	46	31	33	57	15	19	20	36	34	24	-0.44	0.290414	chr18;chr18;chr18;chr18	80294544;80322473;80340441;80364159	80296408;80323170;80340596;80364254	-;-;-;-	2815	240444
Stag3	43	40	35	44	51	31	32	33	23	31	28	26	-0.38	0.290467	chr5;chr5;chr5;chr5;chr5;chr5;chr5;chr5;chr5;chr5;chr5;chr5;chr5;chr5;chr5;chr5;chr5;chr5;chr5;chr5;chr5;chr5;chr5;chr5;chr5;chr5;chr5;chr5;chr5;chr5;chr5;chr5;chr5;chr5	138280509;138281865;138282619;138283033;138289196;138290191;138290709;138291330;138295834;138296702;138297327;138297623;138297966;138298279;138298517;138298808;138299131;138299339;138299653;138299954;138300124;138300782;138300942;138301157;138301434;138302524;138304042;138304374;138304585;138308469;138308827;138309199;138311734;138312036	138280654;138282038;138282715;138283152;138289292;138290267;138290913;138291481;138295907;138296825;138297425;138297702;138298073;138298393;138298622;138298911;138299223;138299428;138299853;138300024;138300211;138300859;138301034;138301325;138301570;138302625;138304190;138304502;138304742;138308655;138308928;138309271;138311805;138312393	+;+;+;+;+;+;+;+;+;+;+;+;+;+;+;+;+;+;+;+;+;+;+;+;+;+;+;+;+;+;+;+;+;+	4228	50878
Tpsb2	7	109	67	53	8	46	91	119	162	171	98	88	0.43	0.290467	chr17;chr17;chr17;chr17;chr17;chr17	25366333;25366552;25366760;25367046;25367445;25367682	25366343;25366621;25366925;25367311;25367608;25368092	+;+;+;+;+;+	1088	17229
1810008I18Rik	4	16	14	10	3	11	2	5	1	4	5	5	-0.43	0.291049	chr7;chr7	65804052;65805814	65804332;65806223	+;+	691	100503969
Fosb	17	332	196	42	26	167	33	31	54	69	34	49	-0.41	0.291049	chr7;chr7;chr7;chr7	19302696;19306559;19307120;19309306	19305302;19306666;19307440;19310045	-;-;-;-	3776	14282
Ppargc1a	76	90	89	80	102	74	56	78	78	69	54	62	-0.32	0.291049	chr5;chr5;chr5;chr5;chr5;chr5;chr5;chr5;chr5;chr5;chr5;chr5;chr5	51454249;51462706;51463206;51472598;51472879;51473496;51490017;51490200;51494601;51495670;51498034;51548512;51553735	51458283;51462857;51463327;51472718;51472983;51474411;51490121;51490245;51494805;51495795;51498228;51548691;51553921	-;-;-;-;-;-;-;-;-;-;-;-;-	6495	19017
Wfdc9	6	9	8	7	15	10	7	3	5	3	2	4	-0.45	0.291049	chr2;chr2;chr2;chr2	164649625;164650485;164651685;164654883	164649817;164650626;164651805;164654966	-;-;-;-	540	629754
Cela3b	33	37	31	45	65	17	57	58	83	45	50	76	0.44	0.291135	chr4;chr4;chr4;chr4;chr4;chr4;chr4;chr4	137421008;137421900;137423247;137423845;137424786;137425041;137428469;137430460	137421091;137422052;137423389;137423981;137424920;137425138;137428554;137430520	-;-;-;-;-;-;-;-	897	67868
Chst4	177	209	223	253	223	208	75	198	188	125	181	137	-0.39	0.291135	chr8;chr8	110029075;110039242	110030981;110039334	-;-	2000	26887
D430019H16Rik	401	343	403	341	457	341	457	647	554	453	337	515	0.32	0.291135	chr12;chr12	105453856;105487605	105454150;105493095	+;+	5786	268595
Egln3	73	142	127	157	180	132	122	203	285	114	358	274	0.45	0.291135	chr12;chr12;chr12;chr12;chr12	54178981;54181631;54183880;54185541;54203205	54180655;54181704;54184016;54185660;54203874	-;-;-;-;-	2676	112407
Gemin7	1985	2274	1899	2140	1733	2180	1851	1728	1894	1736	1852	1654	-0.18	0.291135	chr7;chr7	19564949;19573309	19565676;19573343	-;-	763	69731
Tmem9	2225	2010	2084	1980	2295	2044	2551	2432	2554	2240	2047	2456	0.17	0.291135	chr1;chr1;chr1;chr1;chr1;chr1;chr1;chr1	136008219;136018001;136018156;136018506;136019658;136024618;136027397;136034068	136008415;136018062;136018248;136018607;136019749;136024726;136027528;136035030	+;+;+;+;+;+;+;+	1750	66241
Dync1li1	1839	1779	1694	1929	1790	1945	1663	1637	1599	1618	1843	1617	-0.13	0.291651	chr9;chr9;chr9;chr9;chr9;chr9;chr9;chr9;chr9;chr9;chr9;chr9;chr9	114688831;114689209;114705054;114706007;114709145;114713510;114715094;114715600;114717863;114719858;114720549;114721705;114723253	114689027;114689282;114705170;114706237;114709314;114713603;114715229;114715711;114717922;114719902;114720669;114721857;114723788	+;+;+;+;+;+;+;+;+;+;+;+;+	2046	235661
Nsdhl	2105	3038	2263	3091	1211	3100	1574	866	841	1348	2920	1015	-0.45	0.292714	chrX;chrX;chrX;chrX;chrX;chrX;chrX;chrX	72918521;72926294;72929624;72949165;72952843;72955072;72956337;72957282	72918693;72926410;72929782;72949311;72952971;72955214;72956439;72958528	+;+;+;+;+;+;+;+	2218	18194
Pdgfrb	5182	5521	6012	5013	5323	7522	4111	5483	4391	4558	4613	5208	-0.26	0.292714	chr18;chr18;chr18;chr18;chr18;chr18;chr18;chr18;chr18;chr18;chr18;chr18;chr18;chr18;chr18;chr18;chr18;chr18;chr18;chr18;chr18;chr18;chr18	61045150;61060144;61061205;61063867;61064797;61065005;61065715;61066498;61068096;61068742;61071661;61072630;61073241;61073628;61076519;61077618;61078529;61078878;61079624;61080296;61080955;61081817;61083221	61045572;61060189;61061525;61064133;61064924;61065179;61065907;61066613;61068219;61068956;61071755;61072762;61073345;61073738;61076678;61077778;61078647;61079000;61079735;61080395;61081060;61082049;61085067	+;+;+;+;+;+;+;+;+;+;+;+;+;+;+;+;+;+;+;+;+;+;+	5413	18596
Plekhd1	1212	2597	2453	2874	1512	2964	1127	726	732	1608	2384	1411	-0.45	0.292714	chr12;chr12;chr12;chr12;chr12;chr12;chr12;chr12;chr12;chr12;chr12;chr12;chr12	80692601;80705544;80706005;80706353;80707172;80708182;80717221;80718913;80720584;80721213;80721449;80721946;80722319	80693027;80705637;80706094;80706429;80707263;80708234;80717315;80719006;80720762;80721345;80721593;80722095;80724216	+;+;+;+;+;+;+;+;+;+;+;+;+	3527	217682
Reep6	613	241	219	237	362	245	330	147	94	158	211	161	-0.45	0.292714	chr10;chr10;chr10;chr10;chr10;chr10	80330145;80333503;80333689;80333966;80334713;80335110	80330345;80333596;80333827;80334134;80334793;80336441	+;+;+;+;+;+	2016	70335
Rpph1	166	257	99	29	70	48	48	41	22	22	45	99	-0.44	0.292714	chr14	50807447	50807771	-	325	85029
Sall2	1839	1808	2033	1687	1908	1774	2084	2094	1930	1960	1975	2102	0.13	0.292714	chr14;chr14;chr14	52311177;52316043;52328103	52315663;52316323;52328670	-;-;-	5336	50524
Sc5d	6799	7467	6346	9768	3195	6962	3395	1922	1519	2970	8774	2388	-0.46	0.292714	chr9;chr9;chr9;chr9;chr9;chr9	42254177;42256107;42258581;42259682;42262051;42264206	42255797;42256207;42258713;42259899;42262131;42264300	-;-;-;-;-;-	2249	235293
Cox7a1	381	186	245	201	144	244	168	171	172	95	194	137	-0.41	0.293056	chr7;chr7;chr7;chr7	30184171;30185085;30185275;30185912	30184245;30185171;30185359;30186030	+;+;+;+	366	12865
Gm15910	14	6	11	16	10	11	3	3	4	12	2	6	-0.45	0.293056	chr10;chr10;chr10	120857629;120858948;120860601	120857761;120859059;120863328	+;+;+	2973	100504616
Hyls1	218	265	294	270	274	262	212	202	185	250	254	208	-0.25	0.293056	chr9;chr9;chr9;chr9	35560821;35564063;35568455;35569877	35562104;35564177;35568505;35570069	-;-;-;-	1643	76832
Mgst3	880	887	860	970	832	954	875	797	838	601	684	761	-0.22	0.293056	chr1;chr1;chr1;chr1;chr1;chr1	167372384;167373793;167375452;167377261;167378292;167393751	167372642;167373865;167375509;167377334;167378415;167393797	-;-;-;-;-;-	635	66447
Gm13032	8	13	14	14	9	7	7	8	2	5	3	6	-0.45	0.293147	chr4;chr4;chr4	140810993;140813194;140816696	140811103;140814267;140817511	+;+;+	2001	100049161
Il1rl1	10	34	54	39	17	36	46	56	71	62	64	38	0.45	0.296238	chr1;chr1;chr1;chr1;chr1;chr1;chr1;chr1;chr1;chr1;chr1	40439649;40440628;40441292;40442306;40442599;40444334;40446087;40446530;40450075;40451693;40461766	40439856;40440828;40441502;40442480;40442761;40444402;40446228;40448362;40450221;40451860;40465415	+;+;+;+;+;+;+;+;+;+;+	6967	17082
Lrrfip1	931	1344	1224	1315	1172	2208	1820	1923	1841	1930	1611	1930	0.35	0.296238	chr1;chr1;chr1;chr1;chr1;chr1;chr1;chr1;chr1;chr1;chr1;chr1;chr1;chr1;chr1;chr1;chr1;chr1;chr1;chr1;chr1;chr1;chr1;chr1;chr1	90998727;91053444;91068563;91073324;91076944;91078391;91079031;91084946;91088634;91091602;91093560;91100577;91101185;91103247;91105127;91107298;91108580;91110355;91112156;91114596;91120141;91122422;91123078;91125641;91128086	90998893;91053723;91068649;91073341;91076991;91078435;91079081;91085005;91088711;91091667;91093637;91100612;91101310;91103318;91105297;91107390;91108672;91110447;91112297;91117322;91120190;91122539;91123157;91125745;91128944	+;+;+;+;+;+;+;+;+;+;+;+;+;+;+;+;+;+;+;+;+;+;+;+;+	5743	16978
Mex3b	590	567	728	559	670	716	792	714	773	770	685	717	0.21	0.296238	chr7;chr7	82867333;82868756	82867927;82871576	+;+	3416	108797
Shank1	81	50	42	23	73	41	100	96	99	64	58	84	0.44	0.296238	chr7;chr7;chr7;chr7;chr7;chr7;chr7;chr7;chr7;chr7;chr7;chr7;chr7;chr7;chr7;chr7;chr7;chr7;chr7;chr7;chr7;chr7;chr7;chr7;chr7	44310264;44312664;44313119;44313752;44316033;44316344;44319077;44319643;44325325;44325638;44325956;44327033;44333292;44333543;44334033;44342098;44342420;44343045;44343658;44344298;44344506;44344899;44350948;44351557;44356620	44310296;44312961;44313322;44313823;44316141;44316495;44319244;44319759;44325402;44325704;44326286;44327226;44333405;44333618;44334059;44342180;44342544;44343180;44343738;44344321;44344574;44345017;44351044;44354644;44358353	+;+;+;+;+;+;+;+;+;+;+;+;+;+;+;+;+;+;+;+;+;+;+;+;+	7596	243961
Tgm5	18	2	5	10	2	2	2	2	1	2	2	0	-0.36	0.296238	chr2;chr2;chr2;chr2;chr2;chr2;chr2;chr2;chr2;chr2;chr2;chr2;chr2	121046111;121046681;121048373;121048828;121052415;121052739;121053495;121070732;121071488;121075103;121076790;121077489;121085662	121046532;121046814;121048533;121049193;121052654;121052842;121053633;121070909;121071616;121075221;121077035;121077683;121085759	-;-;-;-;-;-;-;-;-;-;-;-;-	2531	74176
Gm19391	29	26	27	22	28	26	32	38	37	37	43	33	0.37	0.297021	chr3;chr3	109120533;109122512	109121147;109122895	-;-	999	100502813
Maml2	695	638	757	704	589	746	811	839	710	769	776	803	0.18	0.297283	chr9;chr9;chr9;chr9;chr9;chr9	13297958;13619989;13662460;13697174;13702244;13705592	13298561;13621675;13662653;13697377;13702355;13709533	+;+;+;+;+;+	6743	270118
Rnf182	115	152	163	116	164	116	140	173	207	142	209	229	0.34	0.299108	chr13;chr13	43615797;43667760	43616067;43670944	+;+	3456	328234
Jmjd4	808	870	948	880	799	919	679	755	768	751	859	803	-0.17	0.299732	chr11;chr11;chr11;chr11;chr11;chr11	59450045;59450675;59453511;59453792;59454933;59455307	59450512;59450840;59453645;59454059;59455079;59458567	+;+;+;+;+;+	4445	194952
Baalc	12	16	12	12	31	33	10	42	49	70	32	37	0.45	0.302491	chr15;chr15	38933909;38949118	38934076;38951264	+;+	2315	118452
Mmd	1491	1328	1135	1042	1514	1083	1545	2214	1783	1361	1259	1717	0.32	0.302662	chr11;chr11;chr11;chr11;chr11;chr11;chr11	90249476;90257520;90259827;90264503;90266045;90267512;90276663	90249735;90257601;90259987;90264577;90266146;90267581;90278573	+;+;+;+;+;+;+	2661	67468
Pxylp1	328	400	375	349	522	440	345	608	716	493	453	743	0.37	0.302735	chr9;chr9;chr9;chr9;chr9;chr9;chr9	96823343;96828930;96839086;96839959;96856368;96860791;96889359	96825622;96829069;96839212;96840117;96856499;96861008;96889422	-;-;-;-;-;-;-	3120	235534
Oraov1	584	543	570	540	687	633	635	675	732	679	639	692	0.18	0.304826	chr7;chr7;chr7;chr7;chr7	144915194;144916428;144917610;144919224;144919610	144915329;144916533;144917680;144919341;144921137	+;+;+;+;+	1959	72284
Krtcap3	78	79	61	85	93	72	69	64	67	56	58	51	-0.31	0.305634	chr5;chr5;chr5;chr5;chr5;chr5;chr5	31251706;31251919;31252192;31252365;31252655;31252895;31253098	31251814;31252103;31252251;31252571;31252789;31253002;31253197	+;+;+;+;+;+;+	904	69815
Trim68	352	447	442	407	460	423	572	572	530	448	419	484	0.24	0.305634	chr7;chr7;chr7;chr7;chr7;chr7;chr7	102677580;102679036;102679674;102680137;102681663;102684048;102687141	102678837;102679136;102679696;102680397;102681758;102684511;102687326	-;-;-;-;-;-;-	2389	101700
Lsm6	1552	1446	1346	1602	1393	1537	1304	1267	1259	1376	1445	1337	-0.15	0.306655	chr8;chr8;chr8;chr8;chr8	78804868;78809947;78812976;78819987;78821048	78808245;78810060;78813080;78820085;78821152	-;-;-;-;-	3801	78651
Cd9	1906	2012	2002	1939	2643	2015	2421	3377	2911	2636	1940	2450	0.29	0.306896	chr6;chr6;chr6;chr6;chr6;chr6;chr6;chr6	125460266;125461226;125462114;125462327;125463685;125464390;125472409;125494574	125460726;125461309;125462203;125462425;125463759;125464487;125472511;125494755	-;-;-;-;-;-;-;-	1192	12527
Lmntd1	26	16	17	22	16	19	15	12	15	6	11	13	-0.44	0.306896	chr6;chr6;chr6;chr6;chr6;chr6;chr6;chr6;chr6;chr6	145397235;145404453;145413383;145417400;145419688;145427279;145429880;145433686;145433874;145434905	145397376;145404625;145413588;145417519;145419874;145427474;145430130;145433795;145434001;145434925	-;-;-;-;-;-;-;-;-;-	1534	74071
Dock1	4929	4963	4970	4738	4235	5161	4854	5353	5689	5232	5411	5817	0.15	0.306954	chr7;chr7;chr7;chr7;chr7;chr7;chr7;chr7;chr7;chr7;chr7;chr7;chr7;chr7;chr7;chr7;chr7;chr7;chr7;chr7;chr7;chr7;chr7;chr7;chr7;chr7;chr7;chr7;chr7;chr7;chr7;chr7;chr7;chr7;chr7;chr7;chr7;chr7;chr7;chr7;chr7;chr7;chr7;chr7;chr7;chr7;chr7;chr7;chr7;chr7;chr7;chr7	134670687;134724330;134730018;134734050;134737630;134740986;134744204;134744950;134746429;134746908;134753362;134756877;134760812;134763849;134765220;134766191;134771467;134772292;134777395;134782349;134782747;134789151;134804542;134848142;134851497;134874058;134876220;134990522;134999224;135077135;135081818;135091374;135098733;135108435;135108706;135113848;135115290;135118908;135132989;135133859…	134670844;134724413;134730058;134734105;134737726;134741134;134744339;134745107;134746510;134747043;134753434;134756956;134760937;134763973;134765318;134766263;134771570;134772475;134777492;134782438;134782847;134789285;134804650;134848212;134851603;134874185;134876315;134990623;134999318;135077213;135081918;135091432;135098881;135108520;135108862;135113888;135115380;135119027;135133078;135133963…	+;+;+;+;+;+;+;+;+;+;+;+;+;+;+;+;+;+;+;+;+;+;+;+;+;+;+;+;+;+;+;+;+;+;+;+;+;+;+;+;+;+;+;+;+;+;+;+;+;+;+;+	6815	330662
Trpm5	26	16	16	7	6	12	10	6	2	10	2	2	-0.42	0.307287	chr7;chr7;chr7;chr7;chr7;chr7;chr7;chr7;chr7;chr7;chr7;chr7;chr7;chr7;chr7;chr7;chr7;chr7;chr7;chr7;chr7;chr7;chr7;chr7;chr7	143071529;143072731;143073162;143073969;143074422;143075493;143078292;143079101;143079396;143080116;143080716;143080959;143081747;143082285;143082517;143082723;143083418;143084756;143085118;143085456;143086856;143087701;143088911;143089492;143094566	143072436;143072797;143073234;143074101;143074603;143075646;143078466;143079233;143079514;143080374;143080808;143081071;143081892;143082408;143082657;143083061;143083536;143084858;143085309;143085520;143087042;143087873;143089091;143089618;143094642	-;-;-;-;-;-;-;-;-;-;-;-;-;-;-;-;-;-;-;-;-;-;-;-;-	4383	56843
Tmc4	579	565	463	487	476	474	518	347	429	391	412	440	-0.24	0.307951	chr7;chr7;chr7;chr7;chr7;chr7;chr7;chr7;chr7;chr7;chr7;chr7;chr7;chr7;chr7	3665754;3666102;3666819;3667048;3667441;3669574;3669915;3670938;3671274;3671963;3674587;3674850;3675426;3676564;3677424	3666008;3666180;3666974;3667178;3667624;3669671;3670041;3671101;3671441;3672110;3674708;3675082;3675571;3676768;3677553	-;-;-;-;-;-;-;-;-;-;-;-;-;-;-	2346	353499
Ighv6-6	0	0	0	0	0	3	40	3	1	25	1	3	0.26	0.308556	chr12	114434788	114435087	-	300	238427
Ripk4	71	101	83	94	58	107	54	58	74	72	70	41	-0.37	0.30878	chr16;chr16;chr16;chr16;chr16;chr16;chr16;chr16	97741942;97745860;97747293;97748023;97750093;97751494;97755068;97763528	97744244;97746124;97747396;97748181;97750142;97751642;97755359;97763755	-;-;-;-;-;-;-;-	3550	72388
Rap1gap	592	520	600	686	1288	748	576	1612	1683	976	935	1337	0.43	0.309188	chr4;chr4;chr4;chr4;chr4;chr4;chr4;chr4;chr4;chr4;chr4;chr4;chr4;chr4;chr4;chr4;chr4;chr4;chr4;chr4;chr4;chr4;chr4;chr4;chr4;chr4	137664726;137681667;137683461;137704074;137709887;137710615;137711648;137712015;137715742;137716085;137716520;137717398;137717694;137717915;137718875;137719328;137719910;137720294;137721826;137724692;137725550;137726952;137727677;137728229;137728528;137728875	137664844;137681755;137683496;137704167;137709922;137710662;137711686;137712200;137715845;137716163;137716573;137717481;137717794;137718044;137719030;137719399;137719996;137720431;137721957;137724801;137725663;137727075;137727779;137728363;137728568;137729861	+;+;+;+;+;+;+;+;+;+;+;+;+;+;+;+;+;+;+;+;+;+;+;+;+;+	3398	110351
Adamdec1	28	5	9	11	5	14	10	3	4	3	3	5	-0.42	0.309759	chr14;chr14;chr14;chr14;chr14;chr14;chr14;chr14;chr14;chr14;chr14;chr14;chr14;chr14	68563387;68565518;68568711;68570071;68570892;68571332;68571753;68572826;68573079;68577087;68577851;68579154;68580537;68581959	68564375;68565600;68568885;68570201;68570973;68571498;68571824;68572885;68573265;68577163;68577929;68579230;68580655;68582072	-;-;-;-;-;-;-;-;-;-;-;-;-;-	2412	58860
Aldh3a1	31	45	25	56	42	48	37	16	11	21	38	20	-0.45	0.309759	chr11;chr11;chr11;chr11;chr11;chr11;chr11;chr11;chr11;chr11;chr11	61208742;61212227;61213451;61214185;61214550;61215490;61216279;61217081;61217663;61217991;61218214	61208913;61212393;61213682;61214270;61214758;61215607;61216420;61217247;61217762;61218121;61218418	+;+;+;+;+;+;+;+;+;+;+	1729	11670
Capn6	193	69	140	149	73	205	172	68	45	34	45	45	-0.45	0.309759	chrX;chrX;chrX;chrX;chrX;chrX;chrX;chrX;chrX;chrX;chrX;chrX;chrX	143802236;143804357;143804675;143805395;143805763;143807246;143807527;143807841;143808618;143809295;143810845;143820296;143827209	143803826;143804493;143804796;143805597;143805885;143807432;143807604;143808034;143808810;143809503;143810976;143820476;143827412	-;-;-;-;-;-;-;-;-;-;-;-;-	3554	12338
Ccr6	2	0	1	1	0	1	18	5	1	2	3	2	0.32	0.309759	chr17;chr17;chr17;chr17;chr17;chr17;chr17	8236043;8242526;8243807;8245058;8251919;8255752;8255963	8236315;8242653;8243860;8245198;8252120;8255866;8257141	+;+;+;+;+;+;+	2092	12458
Dab2	5922	5963	6561	6782	5361	6088	5160	4947	4405	5988	5031	5902	-0.21	0.309759	chr15;chr15;chr15;chr15;chr15;chr15;chr15;chr15;chr15;chr15;chr15;chr15;chr15;chr15;chr15;chr15	6299789;6386748;6416806;6418230;6419739;6422235;6423086;6423926;6424197;6424635;6429296;6430954;6435165;6436391;6436983;6438782	6299899;6386932;6416994;6418369;6419837;6422366;6423166;6423952;6424250;6424697;6429949;6431107;6435800;6436497;6437050;6440712	+;+;+;+;+;+;+;+;+;+;+;+;+;+;+;+	4631	13132
Dtx1	102	192	335	247	283	261	242	362	409	453	346	338	0.42	0.309759	chr5;chr5;chr5;chr5;chr5;chr5;chr5;chr5;chr5;chr5	120680264;120682121;120682304;120682580;120683061;120683295;120683687;120694410;120710055;120711485	120681472;120682210;120682465;120682738;120683122;120683456;120683748;120695112;120710975;120711669	-;-;-;-;-;-;-;-;-;-	3715	14357
Ifnl3	0	26	11	120	2	74	0	1	1	5	12	3	-0.28	0.309759	chr7;chr7;chr7;chr7;chr7	28522836;28523480;28523810;28524054;28524224	28523009;28523557;28523953;28524140;28524322	+;+;+;+;+	582	338374
Plekhd1os	13	40	34	55	23	39	17	6	9	27	26	17	-0.45	0.309759	chr12;chr12;chr12	80686375;80692161;80693945	80687007;80692460;80693952	-;-;-	941	68354
Rnf34	1907	1883	1875	1921	2017	1977	1805	1640	1798	1801	1915	1743	-0.11	0.309759	chr5;chr5;chr5;chr5;chr5;chr5	122850188;122861689;122863987;122866802;122867120;122868037	122850298;122861907;122864394;122866906;122867321;122868945	+;+;+;+;+;+	1954	80751
Ccser1	16	42	26	36	18	50	19	18	15	11	28	15	-0.45	0.310019	chr6;chr6;chr6;chr6;chr6;chr6;chr6;chr6;chr6;chr6;chr6	61180325;61310814;61313654;61373961;61422957;61570670;61638439;61718145;61810631;61956689;62379785	61180653;61312172;61313835;61374054;61423077;61570877;61638513;61718228;61810708;61956733;62382863	+;+;+;+;+;+;+;+;+;+;+	5654	232035
Phf21a	2813	2999	3285	2588	3305	2918	3289	3459	3563	3382	3056	3507	0.17	0.310437	chr2;chr2;chr2;chr2;chr2;chr2;chr2;chr2;chr2;chr2;chr2;chr2;chr2;chr2;chr2;chr2;chr2;chr2;chr2;chr2;chr2;chr2	92184182;92185483;92186551;92214049;92215464;92221472;92228449;92230659;92320229;92326913;92328312;92330515;92344544;92347996;92348878;92349388;92351609;92351701;92356864;92358694;92359106;92360169	92184352;92185588;92186609;92214089;92215575;92221615;92228481;92230724;92320459;92327164;92328401;92330808;92344642;92348047;92348957;92349448;92351631;92351864;92357019;92358769;92359209;92364666	+;+;+;+;+;+;+;+;+;+;+;+;+;+;+;+;+;+;+;+;+;+	6912	192285
Fermt1	12	18	7	15	1	16	4	4	3	1	10	2	-0.4	0.311206	chr2;chr2;chr2;chr2;chr2;chr2;chr2;chr2;chr2;chr2;chr2;chr2;chr2;chr2;chr2	132904179;132911178;132915191;132915901;132917464;132918506;132922797;132924957;132925687;132933056;132934821;132936016;132939282;132941937;132945323	132906841;132911319;132915315;132916122;132917570;132918630;132922846;132925088;132925794;132933158;132935034;132936162;132939515;132942105;132946036	-;-;-;-;-;-;-;-;-;-;-;-;-;-;-	5255	241639
Rpp25	619	864	623	600	961	1250	803	1423	1926	1261	787	1321	0.42	0.311206	chr9	57504102	57505447	+	1346	102614
Stard3	1213	1301	1312	1162	1416	1378	1448	1451	1683	1392	1338	1515	0.17	0.311206	chr11;chr11;chr11;chr11;chr11;chr11;chr11;chr11;chr11;chr11;chr11;chr11;chr11;chr11;chr11	98358368;98372070;98375080;98375476;98375675;98376490;98376752;98377065;98377450;98378156;98378335;98378738;98378894;98379973;98380458	98358508;98372342;98375157;98375553;98375728;98376607;98376850;98377120;98377542;98378218;98378430;98378817;98378998;98380066;98381112	+;+;+;+;+;+;+;+;+;+;+;+;+;+;+	2083	59045
Ppp1r14a	676	1056	644	1586	958	1586	597	863	533	529	1056	560	-0.43	0.311294	chr7;chr7;chr7;chr7	29289320;29291510;29292051;29293190	29289535;29291590;29292083;29293390	+;+;+;+	531	68458
Adgrv1	944	1071	1499	1005	982	1182	1755	1289	1412	1089	1310	1872	0.33	0.312307	chr13;chr13;chr13;chr13;chr13;chr13;chr13;chr13;chr13;chr13;chr13;chr13;chr13;chr13;chr13;chr13;chr13;chr13;chr13;chr13;chr13;chr13;chr13;chr13;chr13;chr13;chr13;chr13;chr13;chr13;chr13;chr13;chr13;chr13;chr13;chr13;chr13;chr13;chr13;chr13;chr13;chr13;chr13;chr13;chr13;chr13;chr13;chr13;chr13;chr13;chr13;chr13;chr13;chr13;chr13;chr13;chr13;chr13;chr13;chr13;chr13;chr13;chr13;chr13;chr13;chr13;chr…	81095068;81103219;81106903;81155155;81182646;81270744;81283356;81374182;81382220;81385888;81386712;81391616;81397167;81405164;81413047;81414574;81418996;81422129;81424223;81427603;81433425;81435560;81437469;81439413;81440048;81442466;81444346;81444850;81445213;81446379;81448835;81459676;81466162;81472396;81472883;81474932;81476481;81479629;81481313;81481849;81487852;81488907;81492457;81492874;814…	81095501;81103396;81107091;81155276;81182803;81270922;81283472;81374282;81382380;81386027;81386961;81391800;81397574;81405406;81413218;81414691;81420098;81422264;81424397;81427746;81433898;81435709;81437705;81439632;81440243;81442614;81444578;81445035;81445351;81446499;81448952;81459840;81466341;81472578;81473059;81475134;81476736;81479775;81481517;81482071;81487974;81489171;81492564;81493020;814…	-;-;-;-;-;-;-;-;-;-;-;-;-;-;-;-;-;-;-;-;-;-;-;-;-;-;-;-;-;-;-;-;-;-;-;-;-;-;-;-;-;-;-;-;-;-;-;-;-;-;-;-;-;-;-;-;-;-;-;-;-;-;-;-;-;-;-;-;-;-;-;-;-;-;-;-;-;-;-;-;-;-;-;-;-;-;-;-;-;-	19328	110789
Adgrl3	710	475	616	405	621	446	471	431	348	349	412	494	-0.33	0.31324	chr5;chr5;chr5;chr5;chr5;chr5;chr5;chr5;chr5;chr5;chr5;chr5;chr5;chr5;chr5;chr5;chr5;chr5;chr5;chr5;chr5;chr5;chr5;chr5;chr5;chr5;chr5;chr5	81021593;81067691;81197566;81309871;81329757;81387775;81465195;81509724;81511984;81560863;81646410;81648629;81660262;81663386;81688509;81689565;81693493;81694451;81724062;81726669;81739027;81741055;81757986;81760627;81766138;81771584;81792361;81794264	81021854;81067721;81197631;81310079;81329960;81387988;81465304;81509738;81512784;81560943;81646712;81648732;81660447;81663424;81688692;81689687;81693701;81694627;81724271;81726889;81739093;81741146;81758012;81760795;81766263;81771680;81792378;81795730	+;+;+;+;+;+;+;+;+;+;+;+;+;+;+;+;+;+;+;+;+;+;+;+;+;+;+;+	5812	319387
Exoc1	2711	2663	2636	2769	2926	2985	3145	3008	3343	2821	2895	3232	0.14	0.31324	chr5;chr5;chr5;chr5;chr5;chr5;chr5;chr5;chr5;chr5;chr5;chr5;chr5;chr5;chr5;chr5;chr5;chr5;chr5;chr5	76529323;76532755;76535554;76537698;76540747;76542051;76543455;76543878;76545254;76549452;76554100;76557819;76559004;76559718;76560330;76561292;76563230;76566957;76567967;76569618	76529462;76532888;76535684;76537857;76540767;76542238;76543682;76544010;76545363;76549601;76554205;76557863;76559167;76559825;76560406;76561520;76563413;76567156;76568161;76570285	+;+;+;+;+;+;+;+;+;+;+;+;+;+;+;+;+;+;+;+	3371	69940
Lgals1	9954	8006	5701	8512	10876	7980	8985	16194	18969	9453	7570	14840	0.41	0.31324	chr15;chr15;chr15;chr15	78926725;78927970;78929633;78929998	78926804;78928049;78929804;78930465	+;+;+;+	800	16852
Pnma2	10	10	9	11	13	8	21	9	20	19	14	19	0.44	0.313518	chr14;chr14;chr14	66911208;66915322;66915759	66911293;66915450;66920061	+;+;+	4518	239157
Podn	10	38	25	65	36	31	81	71	43	49	62	54	0.45	0.313791	chr4;chr4;chr4;chr4;chr4;chr4;chr4;chr4;chr4;chr4;chr4;chr4;chr4	108014793;108017707;108018794;108021154;108022063;108022481;108023303;108024277;108025516;108026976;108028608;108029938;108031870	108015695;108017904;108018942;108021811;108022178;108022637;108023412;108024341;108025609;108027295;108028668;108030053;108032090	-;-;-;-;-;-;-;-;-;-;-;-;-	3168	242608
Bace2	788	3942	7477	4448	804	7045	732	967	905	1652	3435	927	-0.4	0.31381	chr16;chr16;chr16;chr16;chr16;chr16;chr16;chr16;chr16	97356728;97399634;97408277;97412058;97413349;97415079;97421850;97424490;97436642	97357101;97399722;97408493;97412186;97413483;97415180;97421999;97424658;97439012	+;+;+;+;+;+;+;+;+	3736	56175
Ccdc170	25	108	73	109	24	83	33	43	29	17	59	26	-0.44	0.314912	chr10;chr10;chr10;chr10;chr10;chr10;chr10;chr10;chr10;chr10;chr10	4509872;4512752;4514056;4518906;4520755;4533959;4541682;4546766;4549557;4558497;4560899	4509919;4512880;4514312;4519050;4520940;4534276;4541882;4546939;4549799;4558733;4561111	+;+;+;+;+;+;+;+;+;+;+	2151	100504234
C330006A16Rik	2499	2327	2029	2100	2158	2346	2486	2715	2979	2380	2364	2470	0.18	0.315171	chr2;chr2;chr2	26136807;26139369;26140139	26138946;26139543;26140506	-;-;-	2683	109299
Cask	1919	1682	1691	1684	1743	1733	1719	1997	1971	1909	1902	1993	0.13	0.315171	chrX;chrX;chrX;chrX;chrX;chrX;chrX;chrX;chrX;chrX;chrX;chrX;chrX;chrX;chrX;chrX;chrX;chrX;chrX;chrX;chrX;chrX;chrX;chrX;chrX	13517080;13525998;13533340;13537586;13537761;13544514;13549165;13550947;13554878;13556992;13559320;13561515;13568476;13571034;13586844;13600357;13608734;13614470;13620650;13626195;13677585;13682971;13714666;13785937;13846008	13522347;13526081;13533542;13537666;13537841;13544629;13549361;13550982;13554946;13557077;13559398;13561703;13568556;13571111;13586965;13600456;13608817;13614592;13620825;13626297;13677657;13683048;13714771;13786049;13846541	-;-;-;-;-;-;-;-;-;-;-;-;-;-;-;-;-;-;-;-;-;-;-;-;-	8260	12361
Cblb	1003	1535	1304	1394	1637	1405	1146	2109	2315	1800	1526	2328	0.35	0.315171	chr16;chr16;chr16;chr16;chr16;chr16;chr16;chr16;chr16;chr16;chr16;chr16;chr16;chr16;chr16;chr16;chr16;chr16	52031549;52033009;52047199;52112101;52131065;52135759;52139491;52141007;52142767;52152511;52164296;52165989;52174354;52183212;52186135;52189013;52194159;52204433	52031685;52033190;52047449;52112247;52131221;52135880;52139628;52141094;52142898;52152714;52164481;52166351;52174448;52183358;52186232;52189153;52194278;52208047	+;+;+;+;+;+;+;+;+;+;+;+;+;+;+;+;+;+	6323	208650
Fyn	5207	4395	4745	4330	4316	4805	4683	3907	3763	4264	4075	3820	-0.17	0.315171	chr10;chr10;chr10;chr10;chr10;chr10;chr10;chr10;chr10;chr10;chr10;chr10;chr10;chr10;chr10	39369799;39395005;39455066;39511739;39515573;39522754;39525401;39526781;39529437;39529919;39532016;39533634;39533809;39551387;39563764	39370190;39395044;39455135;39511996;39515669;39522852;39525504;39526930;39529601;39530074;39532195;39533710;39533962;39551518;39565381	+;+;+;+;+;+;+;+;+;+;+;+;+;+;+	3692	14360
Sipa1l3	3497	3818	3549	4922	3716	3832	2689	3261	2817	3431	3655	3524	-0.25	0.315171	chr7;chr7;chr7;chr7;chr7;chr7;chr7;chr7;chr7;chr7;chr7;chr7;chr7;chr7;chr7;chr7;chr7;chr7;chr7;chr7;chr7;chr7;chr7	29320378;29324170;29325763;29328985;29331298;29332225;29338956;29348272;29350693;29354055;29364171;29366551;29370965;29377496;29383196;29386056;29387153;29387963;29397151;29399327;29434749;29503851;29505294	29322287;29324251;29325898;29329128;29331544;29332390;29339177;29348699;29350811;29354182;29364308;29366802;29371239;29378072;29383353;29386159;29387327;29388151;29397281;29401149;29434825;29503915;29505460	-;-;-;-;-;-;-;-;-;-;-;-;-;-;-;-;-;-;-;-;-;-;-	7713	74206
Uchl1	1529	2426	2378	2331	3281	2954	2361	3800	4485	4586	2362	3866	0.39	0.315171	chr5;chr5;chr5;chr5;chr5;chr5;chr5;chr5;chr5	66676121;66676436;66676944;66679663;66682442;66682609;66683689;66684773;66686842	66676322;66676447;66677072;66679813;66682527;66682656;66683755;66684831;66687234	+;+;+;+;+;+;+;+;+	1147	22223
Fdps	5311	12867	8964	12731	3168	11768	3999	2580	2594	4137	11052	3540	-0.45	0.316045	chr3;chr3;chr3;chr3;chr3;chr3;chr3;chr3;chr3;chr3;chr3	89093588;89094231;89094452;89094860;89095014;89095354;89095599;89099300;89100669;89100921;89101862	89093843;89094365;89094529;89094932;89095102;89095476;89095679;89099440;89100831;89101136;89101967	-;-;-;-;-;-;-;-;-;-;-	1461	110196
Ggt6	16	62	5	22	34	33	9	12	14	11	19	14	-0.44	0.316483	chr11;chr11;chr11;chr11	72435526;72436439;72436719;72437139	72435764;72436641;72436832;72438407	+;+;+;+	1825	71522
Fbxl22	1238	813	960	840	2195	967	1208	2392	2429	1424	1318	2429	0.43	0.316679	chr9;chr9	66508459;66514219	66512018;66514593	-;-	3935	74165
Ltbp3	9778	11022	12866	11743	13194	13250	12122	15761	17272	13099	12999	15550	0.25	0.316679	chr19;chr19;chr19;chr19;chr19;chr19;chr19;chr19;chr19;chr19;chr19;chr19;chr19;chr19;chr19;chr19;chr19;chr19;chr19;chr19;chr19;chr19;chr19;chr19;chr19;chr19;chr19;chr19	5740904;5741335;5745440;5745918;5746299;5746643;5746901;5747413;5747671;5748575;5748666;5748870;5750949;5751172;5751399;5751754;5752019;5753633;5753929;5755546;5755932;5756247;5756584;5756794;5757311;5757547;5757711;5757941	5740985;5742562;5745769;5746120;5746404;5746735;5747023;5747571;5747856;5748591;5748738;5748968;5751074;5751303;5751527;5751876;5752141;5753755;5754048;5755674;5756099;5756330;5756712;5756931;5757472;5757627;5757842;5758532	+;+;+;+;+;+;+;+;+;+;+;+;+;+;+;+;+;+;+;+;+;+;+;+;+;+;+;+	5190	16998
Nek5	28	38	21	55	116	53	23	186	182	77	75	177	0.43	0.316679	chr8;chr8;chr8;chr8;chr8;chr8;chr8;chr8;chr8;chr8;chr8;chr8;chr8;chr8;chr8;chr8;chr8;chr8;chr8;chr8	22073616;22078456;22079087;22083330;22085458;22088802;22090480;22095208;22096729;22097457;22107681;22107840;22109895;22111162;22113630;22113776;22118742;22120784;22123544;22124986	22074094;22078573;22079195;22083464;22085583;22088928;22090548;22095294;22096845;22097523;22107763;22108040;22109949;22111248;22113700;22113859;22118839;22120868;22123681;22125053	-;-;-;-;-;-;-;-;-;-;-;-;-;-;-;-;-;-;-;-	2404	330721
Tpcn1	1917	1928	2263	1876	2180	2018	2490	2467	2214	2136	2050	2594	0.19	0.316679	chr5;chr5;chr5;chr5;chr5;chr5;chr5;chr5;chr5;chr5;chr5;chr5;chr5;chr5;chr5;chr5;chr5;chr5;chr5;chr5;chr5;chr5;chr5;chr5;chr5;chr5;chr5;chr5	120534157;120537561;120537812;120539003;120539210;120539789;120540574;120541878;120542455;120543345;120544413;120545075;120545258;120547449;120547935;120548271;120549491;120549926;120553443;120553753;120554276;120555133;120555868;120556472;120557770;120560216;120585185;120588503	120536224;120537641;120537951;120539087;120539278;120539835;120540689;120541967;120542526;120543452;120544485;120545128;120545314;120547493;120547998;120548319;120549615;120550042;120553542;120553811;120554310;120555221;120555998;120556585;120557946;120560343;120585428;120588613	-;-;-;-;-;-;-;-;-;-;-;-;-;-;-;-;-;-;-;-;-;-;-;-;-;-;-;-	4648	252972
Trim26	3333	4130	3845	3742	3836	3609	4371	4366	4238	4102	3715	4290	0.15	0.316679	chr17;chr17;chr17;chr17;chr17;chr17;chr17;chr17;chr17;chr17	36837141;36837465;36850656;36851227;36852463;36854284;36856202;36856656;36856989;36857400	36837264;36837572;36851128;36851322;36852693;36854301;36856224;36856771;36857021;36859380	+;+;+;+;+;+;+;+;+;+	3203	22670
Zfp53	349	435	418	472	440	432	322	687	756	464	626	610	0.36	0.316679	chr17;chr17;chr17;chr17;chr17	21488988;21491226;21500211;21504981;21507987	21489265;21491316;21500302;21505107;21510477	+;+;+;+;+	3079	24132
Hist1h3e	6	10	9	1	3	6	2	2	1	2	2	3	-0.4	0.316883	chr13	23561955	23562365	-	411	319151
Otc	12	13	13	9	0	22	7	0	2	3	4	1	-0.35	0.317033	chrX;chrX;chrX;chrX;chrX;chrX;chrX;chrX;chrX;chrX	10252359;10264796;10266824;10276639;10300315;10303261;10308769;10308911;10312393;10319843	10252513;10264934;10266905;10276726;10300468;10303383;10308822;10309060;10312530;10321024	+;+;+;+;+;+;+;+;+;+	2265	18416
Wfdc10	168	303	361	263	328	240	179	188	161	220	206	262	-0.36	0.317501	chr2;chr2	164656046;164657063	164656198;164657368	+;+	459	629756
Ccnb1	820	985	935	1125	905	882	726	678	442	856	886	770	-0.32	0.319424	chr13;chr13;chr13;chr13;chr13;chr13;chr13;chr13;chr13	100778739;100780022;100780776;100781158;100781625;100783465;100785457;100785733;100786382	100779785;100780132;100780916;100781394;100781783;100783647;100785618;100785903;100786486	-;-;-;-;-;-;-;-;-	2316	268697
Gpsm1	2842	3955	3731	3858	2485	3268	3099	2140	2067	2977	2958	2400	-0.31	0.319508	chr2;chr2;chr2;chr2;chr2;chr2;chr2;chr2;chr2;chr2;chr2;chr2;chr2;chr2;chr2	26315533;26319770;26322414;26323508;26323889;26324413;26324798;26325337;26326214;26327292;26339636;26340405;26344602;26345151;26346807	26315720;26320026;26322635;26323643;26324031;26324536;26324913;26325492;26326322;26327415;26339706;26340584;26344758;26345359;26348237	+;+;+;+;+;+;+;+;+;+;+;+;+;+;+	3623	67839
1700024P16Rik	83	49	55	49	50	44	55	23	19	48	34	24	-0.43	0.319563	chr4;chr4;chr4;chr4;chr4;chr4;chr4;chr4;chr4;chr4;chr4;chr4;chr4;chr4;chr4;chr4;chr4;chr4;chr4;chr4	104913456;104945104;104948674;104950853;104978986;104986256;104988150;104988964;104990198;104995698;104995901;104999326;105000421;105002122;105003873;105010451;105013288;105015610;105015852;105016131	104913690;104945851;104948832;104950886;104979086;104986290;104988181;104989066;104990357;104995812;104995941;104999389;105000519;105002153;105003945;105010537;105013381;105015766;105015885;105016863	+;+;+;+;+;+;+;+;+;+;+;+;+;+;+;+;+;+;+;+	3136	242594
Arhgap44	313	427	439	447	410	409	400	545	506	486	474	512	0.24	0.319563	chr11;chr11;chr11;chr11;chr11;chr11;chr11;chr11;chr11;chr11;chr11;chr11;chr11;chr11;chr11;chr11;chr11;chr11;chr11;chr11;chr11	65002039;65005454;65008063;65009882;65011871;65021941;65023126;65024191;65026804;65031651;65032084;65038616;65039151;65041442;65053099;65057297;65059824;65067080;65074437;65075171;65162586	65003450;65005505;65008440;65010039;65012098;65022121;65023217;65024304;65026884;65031732;65032195;65038743;65039232;65041510;65053216;65057373;65059935;65067156;65074541;65075210;65162961	-;-;-;-;-;-;-;-;-;-;-;-;-;-;-;-;-;-;-;-;-	4074	216831
Ctrb1	6	20	60	10	22	20	1	8	8	8	17	6	-0.4	0.319563	chr8;chr8;chr8;chr8;chr8;chr8;chr8	111686510;111687101;111688545;111689141;111689325;111689497;111690941	111686748;111687234;111688725;111689219;111689404;111689600;111691010	-;-;-;-;-;-;-	887	66473
Gm5126	12	13	15	16	9	6	10	3	4	5	8	6	-0.44	0.319563	chrX	102932047	102934223	-	2177	331480
Hist1h2ab	5	11	1	5	3	7	2	4	1	1	0	1	-0.36	0.319563	chr13	23751088	23751593	+	506	319172
Rcsd1	1371	1272	1461	1268	1239	1319	1218	1337	1180	1040	1124	1121	-0.17	0.319563	chr1;chr1;chr1;chr1;chr1;chr1;chr1	165648945;165655305;165657499;165659373;165663566;165664949;165707891	165650210;165656036;165657702;165659444;165663655;165665050;165708094	-;-;-;-;-;-;-	2670	226594
Atp10a	2497	2196	1866	2245	2911	2506	2500	3076	3207	2969	2439	3090	0.26	0.319564	chr7;chr7;chr7;chr7;chr7;chr7;chr7;chr7;chr7;chr7;chr7;chr7;chr7;chr7;chr7;chr7;chr7;chr7;chr7;chr7;chr7	58658202;58740192;58773955;58784732;58785226;58786455;58788194;58790984;58794470;58797300;58803464;58803669;58807375;58813526;58816157;58819610;58824300;58827073;58827246;58827775;58828119	58658915;58740396;58774040;58784838;58785357;58786585;58788446;58791201;58794664;58797900;58803567;58803795;58807559;58813850;58816233;58819735;58824500;58827153;58827350;58827962;58829426	+;+;+;+;+;+;+;+;+;+;+;+;+;+;+;+;+;+;+;+;+	5469	11982
C2	9833	7453	7346	12210	5845	11164	7445	5130	8301	5201	7168	5451	-0.37	0.32039	chr17;chr17;chr17;chr17;chr17;chr17;chr17;chr17;chr17;chr17;chr17;chr17;chr17;chr17;chr17;chr17;chr17;chr17	34862602;34863179;34863345;34863624;34863863;34864045;34864308;34864512;34864729;34866518;34872367;34873462;34875888;34876154;34876334;34879882;34881572;34881950	34863031;34863228;34863474;34863715;34863939;34864210;34864425;34864606;34864869;34866607;34872507;34873600;34876021;34876255;34876510;34880067;34881796;34882100	-;-;-;-;-;-;-;-;-;-;-;-;-;-;-;-;-;-	2644	12263
Tgfbr2	3335	4353	4370	3806	4182	4378	4063	6123	5779	4612	4159	5261	0.27	0.32039	chr9;chr9;chr9;chr9;chr9;chr9;chr9;chr9	116087695;116092946;116105034;116109504;116129816;116131545;116158271;116174944	116090557;116093073;116105175;116110303;116130006;116131713;116158345;116175363	-;-;-;-;-;-;-;-	4788	21813
Aqp1	2401	1520	2559	1811	2549	2057	2792	3912	2536	2923	2514	2283	0.33	0.320751	chr6;chr6;chr6;chr6	55336299;55345406;55345813;55346618	55336874;55345570;55345893;55348555	+;+;+;+	2760	11826
Chic1	425	416	439	375	359	383	392	538	441	453	508	470	0.21	0.320751	chrX;chrX;chrX;chrX;chrX;chrX	103356476;103366214;103373599;103387255;103387987;103389460	103356889;103366268;103373754;103387311;103388046;103396118	+;+;+;+;+;+	7401	12212
Cyp7a1	46	16	28	17	39	22	12	6	5	30	17	6	-0.43	0.320751	chr4;chr4;chr4;chr4;chr4;chr4	6265612;6269056;6271116;6272304;6273584;6275492	6268508;6269231;6271246;6272890;6273824;6275631	-;-;-;-;-;-	4172	13122
Edn1	60	124	168	92	68	152	256	273	359	114	53	244	0.44	0.320751	chr13;chr13;chr13;chr13;chr13	42301270;42303557;42304946;42305255;42306777	42301958;42303725;42305104;42305368;42307989	+;+;+;+;+	2344	13614
Fam19a4	18	45	13	72	18	40	39	53	33	154	138	55	0.43	0.320751	chr6;chr6;chr6;chr6;chr6;chr6	96831209;96843751;96863760;97014372;97019915;97060131	96832572;96843875;96863915;97014487;97020054;97060411	-;-;-;-;-;-	2182	320701
Tfcp2l1	244	396	224	374	405	347	307	594	601	399	382	546	0.38	0.320751	chr1;chr1;chr1;chr1;chr1;chr1;chr1;chr1;chr1;chr1;chr1;chr1;chr1;chr1;chr1	118627945;118632242;118652301;118652869;118653716;118656368;118659008;118661980;118664759;118664898;118666116;118668631;118669389;118675575;118677388	118628102;118632393;118652377;118652974;118653822;118656520;118659118;118662071;118664807;118664991;118666206;118668734;118669531;118675626;118685168	+;+;+;+;+;+;+;+;+;+;+;+;+;+;+	9270	81879
Cenpm	272	347	322	378	341	329	264	234	214	332	245	314	-0.28	0.320834	chr15;chr15;chr15;chr15;chr15;chr15	82233762;82239293;82239879;82241327;82244133;82244623	82234509;82239384;82239958;82241419;82244336;82244747	-;-;-;-;-;-	1342	66570
Reln	842	787	1116	737	1016	678	1637	872	1052	1107	995	1212	0.34	0.320834	chr5;chr5;chr5;chr5;chr5;chr5;chr5;chr5;chr5;chr5;chr5;chr5;chr5;chr5;chr5;chr5;chr5;chr5;chr5;chr5;chr5;chr5;chr5;chr5;chr5;chr5;chr5;chr5;chr5;chr5;chr5;chr5;chr5;chr5;chr5;chr5;chr5;chr5;chr5;chr5;chr5;chr5;chr5;chr5;chr5;chr5;chr5;chr5;chr5;chr5;chr5;chr5;chr5;chr5;chr5;chr5;chr5;chr5;chr5;chr5;chr5;chr5;chr5;chr5;chr5	21884454;21891562;21895989;21896747;21898986;21901605;21902778;21904665;21909941;21910813;21912976;21913199;21914983;21919015;21920407;21925190;21929064;21931358;21932700;21942599;21947284;21948372;21950819;21955044;21960254;21969029;21969232;21971867;21972855;21976249;21976530;21978787;21979577;21979968;21985797;21986927;21988653;21995353;21997886;21998541;22004037;22010116;22011037;22018023;220…	21885569;21891567;21896087;21896944;21899205;21901762;21902939;21904738;21910116;21911055;21913082;21913374;21915160;21919229;21920561;21925446;21929257;21931535;21932840;21942767;21947533;21948630;21950966;21955264;21960483;21969131;21969403;21972049;21972939;21976426;21976670;21979060;21979765;21980126;21985873;21987134;21988810;21995585;21998086;21998712;22004242;22010302;22011174;22018135;220…	-;-;-;-;-;-;-;-;-;-;-;-;-;-;-;-;-;-;-;-;-;-;-;-;-;-;-;-;-;-;-;-;-;-;-;-;-;-;-;-;-;-;-;-;-;-;-;-;-;-;-;-;-;-;-;-;-;-;-;-;-;-;-;-;-	11702	19699
Igdcc3	126	110	150	88	142	116	128	88	94	66	66	88	-0.36	0.321192	chr9;chr9;chr9;chr9;chr9;chr9;chr9;chr9;chr9;chr9;chr9;chr9;chr9;chr9	65141189;65144256;65177395;65177866;65178376;65180041;65181136;65181525;65181956;65182702;65183000;65183833;65184033;65185134	65141553;65144561;65177539;65177996;65178513;65180199;65181301;65181772;65182120;65182893;65183104;65183911;65184240;65185872	+;+;+;+;+;+;+;+;+;+;+;+;+;+	3146	19289
Mvk	1483	1963	1137	2149	1141	2106	1177	854	933	1060	1791	1093	-0.39	0.321192	chr5;chr5;chr5;chr5;chr5;chr5;chr5;chr5;chr5;chr5;chr5	114444306;114445388;114446159;114450277;114450706;114452365;114452880;114455397;114455890;114458895;114460043	114444363;114445479;114446306;114450421;114450861;114452468;114452925;114455487;114456006;114459048;114460591	+;+;+;+;+;+;+;+;+;+;+	1660	17855
Rab39	7	3	10	7	4	12	11	12	24	13	13	10	0.44	0.321192	chr9;chr9	53684110;53705889	53686736;53706232	-;-	2971	270160
Sec14l4	33	50	67	81	85	109	36	53	39	34	58	48	-0.43	0.321192	chr11;chr11;chr11;chr11;chr11;chr11;chr11;chr11;chr11;chr11;chr11;chr11	4031782;4035123;4039436;4039771;4039937;4041737;4042191;4043287;4043653;4043833;4044064;4046213	4031899;4035198;4039479;4039830;4040125;4041832;4042251;4043370;4043759;4043972;4044233;4048023	+;+;+;+;+;+;+;+;+;+;+;+	2956	103655
Slc13a4	4	8	3	4	5	3	10	11	3	15	16	7	0.43	0.321192	chr6;chr6;chr6;chr6;chr6;chr6;chr6;chr6;chr6;chr6;chr6;chr6;chr6;chr6;chr6;chr6	35267953;35270344;35271609;35274916;35275641;35276449;35278237;35279411;35280309;35283239;35284630;35287347;35287754;35289794;35301725;35307358	35268968;35270481;35271770;35275040;35275738;35276550;35278338;35279530;35280496;35283319;35284669;35287401;35287917;35289930;35301853;35308126	-;-;-;-;-;-;-;-;-;-;-;-;-;-;-;-	3426	243755
Stard13	1151	1256	1344	1221	1213	1384	1429	1603	1671	1570	1129	1510	0.22	0.321192	chr5;chr5;chr5;chr5;chr5;chr5;chr5;chr5;chr5;chr5;chr5;chr5;chr5;chr5	151037515;151042119;151045111;151045797;151046864;151047592;151052364;151059459;151060748;151062296;151073301;151092747;151095421;151189926	151039772;151042295;151045328;151046018;151046978;151047802;151052562;151059675;151060921;151063656;151073364;151092828;151095492;151190193	-;-;-;-;-;-;-;-;-;-;-;-;-;-	5638	243362
Mecp2	3061	3139	3157	2892	2800	2968	3085	3301	3021	3564	3426	3442	0.14	0.322051	chrX;chrX;chrX;chrX	74026821;74036982;74079909;74085510	74036494;74037332;74080032;74085636	-;-;-;-	10276	17257
Nalcn	100	178	169	114	67	139	88	93	56	64	111	94	-0.41	0.322051	chr14;chr14;chr14;chr14;chr14;chr14;chr14;chr14;chr14;chr14;chr14;chr14;chr14;chr14;chr14;chr14;chr14;chr14;chr14;chr14;chr14;chr14;chr14;chr14;chr14;chr14;chr14;chr14;chr14;chr14;chr14;chr14;chr14;chr14;chr14;chr14;chr14;chr14;chr14;chr14;chr14;chr14;chr14;chr14	123276641;123281100;123283584;123285213;123287710;123290967;123291732;123293428;123294334;123295393;123298026;123298871;123299148;123299900;123302698;123302880;123308329;123314032;123315984;123316995;123317221;123317834;123321254;123321460;123323300;123323791;123348762;123369938;123371478;123396207;123409696;123460237;123464664;123486386;123507481;123515301;123515631;123571940;123592682;123592912…	123278361;123281217;123283736;123285363;123287867;123291082;123291864;123293521;123294482;123295461;123298145;123298945;123299254;123299993;123302796;123303000;123308435;123314136;123316151;123317126;123317341;123317890;123321376;123321551;123323369;123323892;123348835;123370079;123371614;123396281;123409833;123460428;123464831;123486517;123507567;123515405;123515773;123572094;123592810;123593051…	-;-;-;-;-;-;-;-;-;-;-;-;-;-;-;-;-;-;-;-;-;-;-;-;-;-;-;-;-;-;-;-;-;-;-;-;-;-;-;-;-;-;-;-	7115	338370
Ccne2	241	290	251	360	243	253	154	163	129	293	254	168	-0.38	0.322191	chr4;chr4;chr4;chr4;chr4;chr4;chr4;chr4;chr4;chr4;chr4;chr4;chr4	11191354;11191709;11192681;11192815;11192993;11193926;11195020;11197153;11198729;11199297;11201305;11202190;11202985	11191544;11191815;11192717;11192911;11193046;11194077;11195155;11197299;11198824;11199431;11201416;11202347;11204779	+;+;+;+;+;+;+;+;+;+;+;+;+	3217	12448
Pfkm	3340	3221	3205	3048	3540	3392	3723	3811	3766	3237	3578	3577	0.13	0.322191	chr15;chr15;chr15;chr15;chr15;chr15;chr15;chr15;chr15;chr15;chr15;chr15;chr15;chr15;chr15;chr15;chr15;chr15;chr15;chr15;chr15;chr15;chr15;chr15	98092589;98108471;98112060;98118182;98119393;98120791;98121197;98122219;98122630;98122852;98123146;98123796;98125026;98125550;98126304;98126853;98127438;98127607;98128179;98129266;98129722;98131419;98131602;98131915	98092665;98108611;98112246;98118255;98119470;98120980;98121362;98122263;98122738;98122947;98123238;98123921;98125090;98125613;98126453;98126923;98127525;98127759;98128343;98129327;98129833;98131518;98131707;98132447	+;+;+;+;+;+;+;+;+;+;+;+;+;+;+;+;+;+;+;+;+;+;+;+	3051	18642
Sh2d5	51	175	233	131	169	211	44	57	58	92	192	53	-0.44	0.322191	chr4;chr4;chr4;chr4;chr4;chr4;chr4;chr4;chr4;chr4	138250411;138253831;138254273;138254698;138255552;138256713;138257115;138257605;138258169;138259054	138250508;138253958;138254353;138254772;138255698;138256964;138257289;138257713;138258328;138260968	+;+;+;+;+;+;+;+;+;+	3140	230863
Suox	923	661	741	769	859	740	743	630	583	552	761	634	-0.24	0.322191	chr10;chr10;chr10;chr10	128669887;128672104;128672539;128673852	128671926;128672281;128672602;128673918	-;-;-;-	2349	211389
Arhgap1	4920	4169	4534	4187	4876	4536	5208	5586	5688	4756	4359	5864	0.2	0.322824	chr2;chr2;chr2;chr2;chr2;chr2;chr2;chr2;chr2;chr2;chr2;chr2;chr2;chr2;chr2	91650118;91651749;91653208;91654043;91654436;91662298;91668197;91668486;91668729;91669186;91669385;91669652;91670146;91670466;91670712	91650252;91651823;91653551;91654207;91654531;91662385;91668328;91668572;91668827;91669293;91669461;91669729;91670274;91670569;91672325	+;+;+;+;+;+;+;+;+;+;+;+;+;+;+	3331	228359
Fam117a	778	912	870	781	787	755	1015	953	1037	786	938	891	0.19	0.323281	chr11;chr11;chr11;chr11;chr11;chr11;chr11;chr11	95337018;95363999;95371438;95374982;95375629;95377483;95378819;95380662	95337261;95364168;95371533;95375092;95375763;95377681;95378969;95381872	+;+;+;+;+;+;+;+	2317	215512
Snora81	40	39	30	34	19	25	21	17	14	27	27	16	-0.42	0.323922	chr16	23110770	23110933	+	164	100217420
Alox12	365	402	281	351	199	292	292	170	251	157	253	238	-0.37	0.324341	chr11;chr11;chr11;chr11;chr11;chr11;chr11;chr11;chr11;chr11;chr11;chr11;chr11;chr11	70241455;70242685;70242977;70245861;70246895;70247260;70250047;70251450;70252398;70252795;70253011;70253247;70254409;70255138	70242564;70242855;70243077;70245982;70247064;70247346;70250256;70251593;70252558;70252898;70253133;70253328;70254610;70255341	-;-;-;-;-;-;-;-;-;-;-;-;-;-	2991	11684
Asah2	2599	2167	2326	2609	3441	2109	2178	4386	3837	2747	3380	4066	0.35	0.324341	chr19;chr19;chr19;chr19;chr19;chr19;chr19;chr19;chr19;chr19;chr19;chr19;chr19;chr19;chr19;chr19;chr19;chr19;chr19;chr19;chr19;chr19;chr19;chr19	31984646;31992002;31995342;32003684;32006258;32008580;32009406;32012426;32014202;32016485;32016684;32018942;32022254;32024801;32043481;32044890;32046085;32052833;32054480;32057797;32060552;32061287;32101550;32103019	31986947;31992090;31995401;32003830;32006353;32008675;32009445;32012520;32014317;32016566;32016788;32019028;32022379;32024921;32043558;32045017;32046261;32052982;32054640;32057925;32060673;32061402;32101627;32103140	-;-;-;-;-;-;-;-;-;-;-;-;-;-;-;-;-;-;-;-;-;-;-;-	4823	54447
Dyrk1b	988	975	963	793	1027	848	1108	1159	1188	1100	864	1155	0.22	0.324341	chr7;chr7;chr7;chr7;chr7;chr7;chr7;chr7;chr7;chr7;chr7	28179483;28181509;28182361;28182579;28183064;28184241;28185068;28185296;28185714;28186362;28186552	28179640;28181672;28182480;28182767;28183211;28184527;28185214;28185436;28186029;28186468;28187294	+;+;+;+;+;+;+;+;+;+;+	2520	13549
Dyrk3	175	304	250	243	212	214	169	201	175	206	161	199	-0.29	0.324341	chr1;chr1;chr1	131128441;131136260;131138080	131130245;131136371;131138234	-;-;-	2072	226419
F11r	3299	5056	3951	4793	6156	6467	4881	8419	8389	6993	5110	7299	0.36	0.324341	chr1;chr1;chr1;chr1;chr1;chr1;chr1;chr1;chr1;chr1	171437561;171460363;171460538;171460829;171461201;171461563;171461805;171462603;171462889;171463059	171437701;171460431;171460645;171460975;171461406;171461665;171461912;171462615;171462940;171464593	+;+;+;+;+;+;+;+;+;+	2482	16456
Lctl	25	32	20	42	24	26	24	10	15	20	13	22	-0.43	0.324341	chr9;chr9;chr9;chr9;chr9;chr9;chr9;chr9;chr9;chr9;chr9;chr9;chr9;chr9	64117147;64117615;64118780;64119428;64119739;64122106;64122323;64126701;64126838;64131550;64132803;64133098;64134852;64137806	64117300;64117848;64118943;64119515;64119848;64122234;64122418;64126755;64126999;64131824;64132929;64133297;64134915;64138118	+;+;+;+;+;+;+;+;+;+;+;+;+;+	2171	235435
Ms4a10	327	105	124	152	33	117	122	19	11	44	101	28	-0.4	0.324341	chr19;chr19;chr19;chr19;chr19;chr19;chr19;chr19;chr19	10962293;10962935;10964036;10964662;10965758;10967068;10968122;10968592;10974619	10962402;10963073;10964129;10964772;10965889;10967124;10968241;10968787;10974670	-;-;-;-;-;-;-;-;-	1011	69826
Snx19	2983	2578	2722	2560	2655	2725	2759	2961	2878	3033	2982	3017	0.12	0.324341	chr9;chr9;chr9;chr9;chr9;chr9;chr9;chr9;chr9;chr9;chr9	30427329;30432235;30433330;30433536;30435812;30436775;30437350;30440096;30462231;30463220;30464286	30429256;30432373;30433430;30433655;30435942;30436871;30437530;30440225;30462415;30463307;30466726	+;+;+;+;+;+;+;+;+;+;+	5541	102607
Tmem63c	7	7	9	10	11	12	4	5	2	2	10	3	-0.43	0.324341	chr12;chr12;chr12;chr12;chr12;chr12;chr12;chr12;chr12;chr12;chr12;chr12;chr12;chr12;chr12;chr12;chr12;chr12;chr12;chr12;chr12;chr12;chr12;chr12;chr12	87026564;87038442;87052826;87056388;87057123;87057631;87061521;87065473;87066896;87069123;87071268;87071907;87072098;87072858;87075078;87075611;87076399;87077192;87077893;87081798;87082199;87082690;87084462;87086355;87089226	87026590;87038590;87052888;87056597;87057202;87057712;87061558;87065615;87066944;87069231;87071341;87071987;87072221;87072991;87075200;87075764;87076505;87077278;87077958;87081960;87082304;87082857;87084571;87086426;87090041	+;+;+;+;+;+;+;+;+;+;+;+;+;+;+;+;+;+;+;+;+;+;+;+;+	3335	217733
Itga11	779	800	785	984	906	1069	590	891	715	605	774	745	-0.27	0.324583	chr9;chr9;chr9;chr9;chr9;chr9;chr9;chr9;chr9;chr9;chr9;chr9;chr9;chr9;chr9;chr9;chr9;chr9;chr9;chr9;chr9;chr9;chr9;chr9;chr9;chr9;chr9;chr9;chr9;chr9	62677855;62696884;62727606;62730711;62732082;62735269;62737369;62743926;62744482;62745906;62751505;62752244;62755172;62755570;62757605;62760288;62761531;62762807;62765760;62767596;62768527;62769247;62771345;62772960;62774077;62774298;62776613;62776854;62781936;62782628	62677996;62696995;62727706;62730802;62732196;62735396;62737517;62744070;62744647;62745976;62751649;62752392;62755312;62755773;62757735;62760454;62761673;62762917;62765845;62767803;62768625;62769323;62771434;62773050;62774190;62774384;62776723;62776949;62782049;62783979	+;+;+;+;+;+;+;+;+;+;+;+;+;+;+;+;+;+;+;+;+;+;+;+;+;+;+;+;+;+	4937	319480
Mgp	7548	8836	9143	7618	11728	10768	11880	22275	15660	10023	7107	15447	0.4	0.324583	chr6;chr6;chr6;chr6	136872435;136873167;136874267;136875670	136872788;136873242;136874299;136875805	-;-;-;-	599	17313
Pthlh	23	25	21	19	56	64	22	105	77	26	243	54	0.41	0.324583	chr6;chr6;chr6;chr6	147252110;147256943;147263270;147263585	147252577;147257359;147263395;147264085	-;-;-;-	1512	19227
F830016B08Rik	36	18	22	25	16	33	85	42	31	30	50	25	0.44	0.324741	chr18;chr18	60293380;60299827	60293486;60303016	+;+	3297	240328
Capn2	4311	4153	4507	4284	4665	4709	4538	5860	5398	5038	4345	5236	0.18	0.324808	chr1;chr1;chr1;chr1;chr1;chr1;chr1;chr1;chr1;chr1;chr1;chr1;chr1;chr1;chr1;chr1;chr1;chr1;chr1;chr1;chr1	182467259;182470179;182470679;182472521;182472924;182473882;182477251;182478548;182479706;182481447;182482536;182484203;182486544;182487715;182488994;182489965;182490867;182492062;182492752;182512207;182517118	182468235;182470237;182470795;182472599;182472992;182473946;182477308;182478613;182479742;182481658;182482547;182484372;182486704;182487789;182489079;182490048;182491035;182492195;182492870;182512276;182517483	-;-;-;-;-;-;-;-;-;-;-;-;-;-;-;-;-;-;-;-;-	3185	12334
Adh7	127	494	325	324	500	143	135	1999	1074	270	554	1615	0.38	0.324951	chr3;chr3;chr3;chr3;chr3;chr3;chr3;chr3;chr3	138217773;138221713;138222962;138223731;138223912;138226191;138227909;138228779;138231182	138217908;138221814;138223100;138223818;138224128;138226451;138228044;138228917;138232042	+;+;+;+;+;+;+;+;+	2079	11529
Nuak1	569	953	773	805	894	807	655	1327	1444	1268	715	1502	0.39	0.325985	chr10;chr10;chr10;chr10;chr10;chr10;chr10	84371311;84378092;84380747;84392256;84393992;84409616;84440115	84375387;84378224;84380866;84392321;84394143;84409736;84440471	-;-;-;-;-;-;-	5026	77976
Apoc1	251	193	127	185	342	141	148	149	187	83	132	105	-0.42	0.326058	chr7;chr7;chr7;chr7	19689481;19691888;19692411;19692609	19689636;19692035;19692596;19692658	-;-;-;-	540	11812
Hfe2	30	11	12	14	19	21	9	16	6	9	6	11	-0.44	0.326058	chr3;chr3;chr3;chr3	96525185;96526429;96527035;96528064	96525330;96526602;96527582;96529216	+;+;+;+	2021	69585
2810030D12Rik	115	139	160	128	116	144	83	124	105	115	119	69	-0.32	0.326108	chr8;chr8	13200701;13207526	13201293;13207713	+;+	781	78335
A430105I19Rik	540	672	560	634	1261	774	643	1858	1603	932	715	1456	0.43	0.326108	chr2;chr2;chr2;chr2;chr2;chr2;chr2;chr2;chr2;chr2;chr2	118754145;118757839;118758413;118758590;118759201;118759508;118760321;118760526;118761289;118761645;118762506	118757756;118757878;118758503;118758643;118759256;118759707;118760449;118760681;118761396;118761758;118762661	-;-;-;-;-;-;-;-;-;-;-	4716	214239
Cachd1	2065	2323	2795	2425	2214	2341	2025	1805	1768	2253	2094	2207	-0.21	0.326108	chr4;chr4;chr4;chr4;chr4;chr4;chr4;chr4;chr4;chr4;chr4;chr4;chr4;chr4;chr4;chr4;chr4;chr4;chr4;chr4;chr4;chr4;chr4;chr4;chr4;chr4;chr4	100776679;100864982;100897657;100918042;100949073;100952006;100953034;100959450;100964426;100966185;100966946;100968057;100970881;100974006;100974779;100976346;100980971;100983305;100983494;100988082;100988551;100989379;100990824;100992729;100994035;100994735;101002862	100777368;100865044;100897805;100918148;100949199;100952150;100953250;100959599;100964659;100966334;100967069;100968174;100971049;100974148;100974960;100976456;100981093;100983404;100983610;100988242;100988637;100989495;100990975;100992890;100994112;100994836;101003749	+;+;+;+;+;+;+;+;+;+;+;+;+;+;+;+;+;+;+;+;+;+;+;+;+;+;+	4966	320508
Cdsn	7	18	9	13	51	22	11	73	99	66	15	50	0.4	0.326108	chr17;chr17	35552128;35554661	35552285;35557180	+;+	2678	386463
Celsr2	379	412	427	392	507	415	373	531	510	631	482	796	0.33	0.326108	chr3;chr3;chr3;chr3;chr3;chr3;chr3;chr3;chr3;chr3;chr3;chr3;chr3;chr3;chr3;chr3;chr3;chr3;chr3;chr3;chr3;chr3;chr3;chr3;chr3;chr3;chr3;chr3;chr3;chr3;chr3;chr3;chr3;chr3	108390848;108393011;108393340;108393650;108393936;108394213;108394885;108395116;108395328;108395560;108395943;108396433;108396719;108396947;108397230;108397502;108397760;108398469;108398879;108399617;108399882;108400503;108400778;108401146;108401400;108401937;108402448;108402705;108403221;108403624;108403897;108404349;108406750;108412185	108392658;108393245;108393510;108393832;108394024;108394340;108395007;108395242;108395407;108395672;108396117;108396633;108396845;108397114;108397410;108397630;108397943;108398678;108398973;108399718;108400065;108400623;108400919;108401320;108401687;108402103;108402573;108402868;108403378;108403712;108404012;108404571;108407397;108415494	-;-;-;-;-;-;-;-;-;-;-;-;-;-;-;-;-;-;-;-;-;-;-;-;-;-;-;-;-;-;-;-;-;-	10543	53883
Cep70	464	617	633	636	462	622	453	493	408	480	559	418	-0.26	0.326108	chr9;chr9;chr9;chr9;chr9;chr9;chr9;chr9;chr9;chr9;chr9;chr9;chr9;chr9;chr9;chr9;chr9;chr9	99243468;99246267;99254255;99262546;99262826;99263629;99275578;99277389;99277937;99278110;99281028;99289196;99291525;99296027;99296276;99297579;99298503;99299728	99243490;99246366;99254377;99262636;99262949;99263809;99275747;99277445;99278018;99278198;99281102;99289301;99291695;99296173;99296444;99297693;99298582;99300404	+;+;+;+;+;+;+;+;+;+;+;+;+;+;+;+;+;+	2580	68121
Ints7	1691	2241	1886	2390	1824	2023	1511	1641	1441	1971	1760	1754	-0.24	0.326108	chr1;chr1;chr1;chr1;chr1;chr1;chr1;chr1;chr1;chr1;chr1;chr1;chr1;chr1;chr1;chr1;chr1;chr1;chr1;chr1	191575734;191582399;191583179;191586524;191594427;191596173;191596887;191602245;191604807;191606121;191607820;191610364;191611858;191613015;191613639;191614579;191615701;191617812;191619596;191621165	191575951;191582528;191583325;191586661;191594473;191596372;191597009;191602362;191604941;191606218;191608059;191610501;191612064;191613209;191613742;191614647;191615833;191617910;191619781;191621691	+;+;+;+;+;+;+;+;+;+;+;+;+;+;+;+;+;+;+;+	3252	77065
Ptgs2	3	12	4	2	38	10	16	28	49	19	15	94	0.37	0.326108	chr1;chr1;chr1;chr1;chr1;chr1;chr1;chr1;chr1;chr1	150100124;150100974;150101213;150101991;150102596;150103675;150103869;150104283;150104942;150105373	150100275;150101090;150101356;150102134;150102777;150103758;150104115;150104569;150105089;150108017	+;+;+;+;+;+;+;+;+;+	4150	19225
Rftn1	563	733	834	918	780	859	569	634	593	777	618	618	-0.27	0.326108	chr17;chr17;chr17;chr17;chr17;chr17;chr17;chr17;chr17;chr17	49993307;50002632;50004254;50036941;50047297;50055237;50086568;50107070;50169003;50190221	49994481;50002713;50004357;50037056;50047500;50055627;50086676;50107256;50169159;50190497	-;-;-;-;-;-;-;-;-;-	2802	76438
Smim22	8	12	16	25	10	18	7	10	14	4	4	6	-0.44	0.326108	chr16;chr16;chr16;chr16	5007288;5007744;5007972;5008206	5007418;5007888;5008069;5008309	+;+;+;+	478	432995
Zfp423	1034	853	918	776	958	812	978	1244	1189	1028	854	1123	0.24	0.326108	chr8;chr8;chr8;chr8;chr8;chr8;chr8;chr8	87661810;87686429;87687956;87773567;87780199;87859284;87904489;87959196	87662507;87686544;87688087;87773651;87783413;87859484;87904548;87959595	-;-;-;-;-;-;-;-	4907	94187
Zfp983	321	447	429	512	509	488	378	657	619	577	686	598	0.32	0.326108	chr17;chr17;chr17;chr17;chr17;chr17	21650611;21652267;21656179;21657519;21658913;21661315	21650872;21652345;21656332;21657611;21659039;21664966	+;+;+;+;+;+	4367	73229
Chad	12	11	5	10	13	10	8	9	3	4	2	4	-0.43	0.326636	chr11;chr11;chr11;chr11	94565074;94567798;94568209;94568580	94565868;94567961;94568354;94569127	+;+;+;+	1653	12643
Ahsg	94	39	51	40	99	53	74	135	123	106	63	102	0.42	0.326815	chr16;chr16;chr16;chr16;chr16;chr16;chr16	22892042;22894325;22894795;22895194;22896508;22898128;22898797	22892327;22894435;22894879;22895357;22896609;22898211;22899438	+;+;+;+;+;+;+	1474	11625
B3gat2	7	4	8	9	10	5	12	18	22	6	14	9	0.44	0.326815	chr1;chr1;chr1;chr1	23761926;23815221;23844873;23845101	23763228;23815365;23845021;23847865	+;+;+;+	4362	280645
Ighg1	27	39	43	31	25	29	165	42	31	41	31	74	0.44	0.327288	chr12;chr12;chr12;chr12;chr12;chr12	113326544;113327442;113328979;113329420;113329844;113330233	113326624;113327867;113329298;113329740;113329882;113330523	-;-;-;-;-;-	1478	16017
Glt28d2	78	54	66	60	51	43	47	45	36	44	51	33	-0.36	0.327959	chr3;chr3	85869846;85887127	85872190;85887518	-;-	2737	320302
Arrdc3	2827	3778	3538	4339	3416	4805	4359	6212	3986	4281	5833	4558	0.31	0.328208	chr13;chr13;chr13;chr13;chr13;chr13;chr13;chr13	80883422;80887406;80889089;80890096;80890534;80891062;80891488;80893370	80883929;80887487;80889236;80890198;80890790;80891224;80891642;80896042	+;+;+;+;+;+;+;+	4089	105171
Prr15l	213	380	365	373	205	257	237	202	297	173	194	175	-0.37	0.329697	chr11;chr11;chr11	96929324;96931511;96934515	96929509;96931553;96935648	+;+;+	1363	217138
Zfp939	152	130	145	128	131	117	192	178	154	165	137	146	0.25	0.329697	chr7;chr7;chr7;chr7;chr7;chr7	39449518;39459816;39467342;39471397;39472858;39477311	39449653;39459942;39467434;39471506;39474265;39477416	+;+;+;+;+;+	1980	233147
Lect1	6791	5742	4907	4826	4511	4580	5727	3372	2656	3794	3057	4522	-0.35	0.330006	chr14;chr14;chr14;chr14;chr14;chr14;chr14	79637690;79641896;79645363;79650312;79656589;79661395;79661940	79638177;79642062;79645516;79650422;79656729;79661538;79662170	-;-;-;-;-;-;-	1436	16840
Mal	450	290	321	257	186	368	316	209	241	198	170	173	-0.38	0.330144	chr2;chr2;chr2;chr2	127633226;127638589;127640221;127656041	127635054;127638714;127640388;127656695	-;-;-;-	2778	17153
Fitm1	12	17	9	30	3	32	5	6	2	2	16	6	-0.39	0.33088	chr14;chr14	55575674;55576315	55575947;55576952	+;+	912	68680
Skap2	1042	1042	1065	1015	1146	1035	1228	1216	1506	1025	1093	1344	0.21	0.33088	chr6;chr6;chr6;chr6;chr6;chr6;chr6;chr6;chr6;chr6;chr6;chr6;chr6	51859165;51859999;51874475;51879771;51907887;51908369;51909300;51921280;51922263;51996017;52003081;52003650;52012335	51859570;51860099;51874587;51879848;51908021;51908432;51909424;51921363;51922340;51996124;52003106;52003755;52012549	-;-;-;-;-;-;-;-;-;-;-;-;-	1639	54353
Elf2	3475	3402	3387	3134	3595	3220	3698	3907	3962	3188	3916	3846	0.15	0.33112	chr3;chr3;chr3;chr3;chr3;chr3;chr3;chr3;chr3	51255665;51257425;51259172;51260999;51264869;51266753;51308050;51323222;51325948	51256985;51257775;51259364;51261085;51265042;51266866;51308215;51323451;51325987	-;-;-;-;-;-;-;-;-	2676	69257
Tpbgl	117	74	109	107	116	56	167	150	138	179	92	108	0.39	0.33112	chr7	99624067	99627103	-	3037	100503386
Antxr2	1920	2646	2921	2786	3136	2901	2201	4527	4618	3104	3290	4454	0.35	0.332103	chr5;chr5;chr5;chr5;chr5;chr5;chr5;chr5;chr5;chr5;chr5;chr5;chr5;chr5;chr5;chr5;chr5	97884688;97938087;97938403;97948245;97949170;97960610;97965682;97975321;97977601;97979974;98003227;98004056;98004265;98004859;98027471;98029584;98030398	97886600;97938167;97938567;97948340;97949211;97960705;97965760;97975390;97977699;97980034;98003307;98004124;98004372;98004940;98027542;98029655;98030962	-;-;-;-;-;-;-;-;-;-;-;-;-;-;-;-;-	3751	71914
Cdh11	2797	3116	2945	3096	2479	2974	2494	2579	2065	2715	2091	2842	-0.22	0.332103	chr8;chr8;chr8;chr8;chr8;chr8;chr8;chr8;chr8;chr8;chr8;chr8;chr8	102632995;102636928;102647463;102647798;102650623;102658189;102664604;102667998;102670053;102673812;102679612;102720413;102784896	102634810;102637179;102647580;102647931;102650759;102658442;102664791;102668165;102670172;102674106;102680011;102720530;102785111	-;-;-;-;-;-;-;-;-;-;-;-;-	4216	12552
Acy1	527	691	431	754	512	685	539	417	394	403	578	437	-0.32	0.332977	chr9;chr9;chr9;chr9;chr9;chr9;chr9;chr9;chr9;chr9;chr9;chr9;chr9;chr9;chr9	106432996;106433362;106433567;106434530;106434685;106434965;106435096;106435468;106435615;106435784;106436126;106436696;106436889;106437629;106438133	106433245;106433422;106433646;106434598;106434829;106435014;106435169;106435524;106435704;106435860;106436220;106436800;106436953;106437737;106438236	-;-;-;-;-;-;-;-;-;-;-;-;-;-;-	1431	109652
Flnc	1388	1566	1548	1722	1567	1539	1521	2107	2035	2225	1392	2276	0.27	0.332977	chr6;chr6;chr6;chr6;chr6;chr6;chr6;chr6;chr6;chr6;chr6;chr6;chr6;chr6;chr6;chr6;chr6;chr6;chr6;chr6;chr6;chr6;chr6;chr6;chr6;chr6;chr6;chr6;chr6;chr6;chr6;chr6;chr6;chr6;chr6;chr6;chr6;chr6;chr6;chr6;chr6;chr6;chr6;chr6;chr6;chr6;chr6;chr6	29433153;29438464;29440172;29440397;29440638;29440877;29441099;29441434;29442882;29443374;29443660;29444005;29444297;29445008;29445376;29445641;29446051;29446230;29446607;29446808;29447395;29448558;29448834;29449236;29450566;29450814;29451372;29451604;29451997;29452133;29452799;29453199;29453620;29454043;29454262;29455120;29455361;29455784;29456025;29456292;29456737;29457101;29457443;29458777;294…	29433813;29438712;29440269;29440547;29440756;29440954;29441261;29441634;29443019;29443500;29443796;29444198;29444410;29445151;29445499;29445801;29446141;29446399;29446724;29447070;29447992;29448731;29448996;29449396;29450733;29450937;29451528;29451793;29452020;29452380;29452897;29453298;29453760;29454171;29454435;29455281;29455564;29455936;29456147;29456534;29457006;29457238;29457558;29458909;294…	+;+;+;+;+;+;+;+;+;+;+;+;+;+;+;+;+;+;+;+;+;+;+;+;+;+;+;+;+;+;+;+;+;+;+;+;+;+;+;+;+;+;+;+;+;+;+;+	9166	68794
Grip1	59	88	88	86	69	62	150	76	117	130	81	81	0.37	0.333167	chr10;chr10;chr10;chr10;chr10;chr10;chr10;chr10;chr10;chr10;chr10;chr10;chr10;chr10;chr10;chr10;chr10;chr10;chr10;chr10;chr10;chr10;chr10;chr10;chr10;chr10	119454314;119819512;119897715;119929901;119931244;119938244;119942862;119945026;119975870;119978438;119985474;119986332;119999752;120000526;120010206;120018073;120019961;120035351;120038291;120038599;120049351;120050005;120050232;120054833;120072631;120075290	119454422;119819634;119897795;119930036;119931389;119938327;119942937;119945171;119976017;119978607;119985629;119986484;119999938;120000671;120010286;120018142;120020106;120035495;120038430;120038793;120049507;120050116;120050276;120055066;120072777;120075597	+;+;+;+;+;+;+;+;+;+;+;+;+;+;+;+;+;+;+;+;+;+;+;+;+;+	3641	74053
Bdh1	227	954	664	1038	522	1167	192	229	182	393	905	345	-0.43	0.333693	chr16;chr16;chr16;chr16;chr16;chr16;chr16;chr16	31422297;31428753;31437992;31446592;31447553;31449824;31455028;31456625	31422512;31428987;31438117;31446664;31447663;31449965;31455180;31458901	+;+;+;+;+;+;+;+	3333	71911
Map1s	1522	1408	1526	1461	1523	1527	1782	1610	1645	1642	1525	1545	0.12	0.333693	chr8;chr8;chr8;chr8;chr8;chr8;chr8	70905974;70910945;70911846;70912513;70912906;70916351;70917052	70906127;70911049;70911928;70912653;70914994;70916574;70917529	+;+;+;+;+;+;+	3274	270058
Ndufc1	2539	1911	1715	2280	1768	2072	1757	1629	1665	1538	1989	1682	-0.24	0.333693	chr3;chr3;chr3;chr3	51405479;51407336;51408145;51408864	51405619;51407412;51408248;51408955	-;-;-;-	414	66377
Nupr1l	33	51	33	33	36	38	30	27	16	28	28	28	-0.38	0.333693	chr5;chr5;chr5	129908540;129910898;129911085	129908921;129910946;129911281	+;+;+	628	69034
Oas2	231	154	282	103	308	288	480	290	545	245	327	285	0.42	0.333693	chr5;chr5;chr5;chr5;chr5;chr5;chr5;chr5;chr5;chr5;chr5	120730333;120733414;120734980;120735997;120738295;120738670;120741149;120743045;120745677;120748538;120749459	120731958;120733567;120735218;120736184;120738577;120738843;120741293;120743283;120745855;120748784;120749848	-;-;-;-;-;-;-;-;-;-;-	3864	246728
Esm1	34	116	53	178	34	158	41	30	24	35	99	32	-0.42	0.333834	chr13;chr13;chr13	113209659;113213349;113216640	113210143;113213501;113218104	+;+;+	2103	71690
Alpk3	501	659	836	649	528	472	643	290	316	462	354	503	-0.38	0.334161	chr7;chr7;chr7;chr7;chr7;chr7;chr7;chr7;chr7;chr7;chr7;chr7;chr7;chr7	81057600;81063949;81067879;81076873;81077546;81092147;81094907;81095402;81095658;81098747;81100171;81100908;81103345;81103971	81057772;81063987;81068000;81076990;81078833;81094184;81095054;81095529;81095693;81099021;81100259;81101131;81103393;81105612	+;+;+;+;+;+;+;+;+;+;+;+;+;+	6369	116904
Anapc15	493	496	585	572	702	549	492	486	498	492	476	480	-0.2	0.335191	chr7;chr7;chr7;chr7;chr7;chr7	101896415;101897733;101897942;101898554;101898900;101899194	101896450;101897817;101898071;101898613;101899037;101899543	+;+;+;+;+;+	799	75430
Gm14139	7	11	13	10	4	4	3	3	1	6	3	5	-0.41	0.335191	chr2;chr2;chr2;chr2	150181755;150190393;150190719;150191856	150181870;150190519;150190779;150193279	+;+;+;+	1728	100271882
Igkv6-15	6	5	2	1	1	8	3	84	3	1	26	13	0.3	0.335191	chr6;chr6	70406469;70406944	70406766;70406992	-;-	347	108022
Pycard	477	345	360	387	503	377	520	562	697	455	368	575	0.32	0.335191	chr7;chr7;chr7	127991373;127993115;127993383	127992965;127993171;127993867	-;-;-	2135	66824
Ddah1	1118	635	729	824	477	466	846	362	290	399	403	390	-0.42	0.335856	chr3;chr3;chr3;chr3;chr3;chr3	145758692;145845705;145852251;145853157;145889084;145891442	145759164;145845804;145852324;145853276;145889227;145894277	+;+;+;+;+;+	3747	69219
1700018L02Rik	28	55	22	53	24	52	19	29	24	16	34	14	-0.43	0.336065	chr19	29047483	29048729	+	1247	67329
Pdpn	1340	1693	1954	1687	2248	1597	1923	2621	2758	1790	1850	2672	0.31	0.336065	chr4;chr4;chr4;chr4;chr4;chr4	143267422;143269188;143270523;143273900;143276071;143299189	143268426;143269299;143270561;143274056;143276207;143299507	-;-;-;-;-;-	1769	14726
Ren1	53	140	34	87	244	169	68	395	801	150	129	756	0.37	0.336065	chr1;chr1;chr1;chr1;chr1;chr1;chr1;chr1;chr1	133350674;133354127;133354802;133355495;133356385;133358404;133358938;133359334;133359977	133350797;133354277;133354925;133355613;133356581;133358523;133359082;133359432;133360320	+;+;+;+;+;+;+;+;+	1423	19701
Pex1	1074	3647	6348	4314	1111	4795	965	1072	1026	1592	3393	1168	-0.41	0.337415	chr5;chr5;chr5;chr5;chr5;chr5;chr5;chr5;chr5;chr5;chr5;chr5;chr5;chr5;chr5;chr5;chr5;chr5;chr5;chr5;chr5;chr5;chr5	3596066;3603232;3604796;3605434;3605647;3609854;3610179;3612881;3615075;3618817;3620595;3622233;3623941;3624420;3626000;3627518;3629970;3630189;3631589;3633716;3635315;3635780;3636771	3596517;3603375;3604879;3605548;3606410;3609977;3610288;3612963;3615207;3618913;3620765;3622387;3624130;3624586;3626134;3627582;3630112;3630292;3631765;3633946;3635512;3635910;3637101	+;+;+;+;+;+;+;+;+;+;+;+;+;+;+;+;+;+;+;+;+;+;+	4304	71382
Tceal3	195	108	121	103	130	98	251	192	153	171	143	146	0.37	0.337415	chrX;chrX;chrX	136666375;136667124;136667511	136666555;136667190;136668377	+;+;+	1115	594844
Gm15958	85	51	60	59	78	62	106	102	65	99	77	78	0.34	0.337921	chr18;chr18;chr18;chr18	66291274;66312259;66316829;66318221	66291646;66312338;66317075;66319607	+;+;+;+	2087	100503546
Smoc2	31436	11457	20009	12393	9758	11842	20793	3746	4369	8976	5779	5248	-0.43	0.337921	chr17;chr17;chr17;chr17;chr17;chr17;chr17;chr17;chr17;chr17;chr17;chr17;chr17	14279506;14325535;14336547;14337662;14344327;14347207;14348704;14368908;14375437;14397521;14399371;14401542;14403495	14279799;14325706;14336653;14337761;14344374;14347257;14348778;14369094;14375519;14397623;14399645;14401582;14404790	+;+;+;+;+;+;+;+;+;+;+;+;+	2832	64074
Ttc36	20	20	11	13	26	13	8	15	4	6	15	3	-0.43	0.337921	chr9;chr9;chr9	44799400;44801594;44802711	44799733;44801782;44802951	-;-;-	764	192653
Nfix	2995	2554	2967	2335	2953	2820	3492	3692	3182	2777	2795	3837	0.23	0.337995	chr8;chr8;chr8;chr8;chr8;chr8;chr8;chr8;chr8;chr8;chr8;chr8	84707599;84713766;84716141;84721643;84723728;84726469;84727124;84727605;84727905;84771784;84773354;84799998	84708677;84713857;84716288;84721818;84723850;84726605;84727244;84727679;84727967;84772315;84774369;84800340	-;-;-;-;-;-;-;-;-;-;-;-	3905	18032
B4galnt4	38	32	26	29	42	16	25	16	17	19	20	21	-0.41	0.338769	chr7;chr7;chr7;chr7;chr7;chr7;chr7;chr7;chr7;chr7;chr7;chr7;chr7;chr7;chr7;chr7;chr7;chr7;chr7;chr7	141061274;141063837;141064278;141064460;141064641;141064807;141065054;141065327;141066932;141067110;141067327;141067520;141067700;141067873;141070411;141070788;141071042;141071208;141071637;141071996	141061424;141063940;141064373;141064555;141064731;141064907;141065121;141065405;141066998;141067244;141067436;141067620;141067800;141068761;141070694;141070941;141071114;141071361;141071763;141072119	+;+;+;+;+;+;+;+;+;+;+;+;+;+;+;+;+;+;+;+	3105	330671
Htr2b	8	42	21	27	34	32	31	57	79	38	39	44	0.43	0.3395	chr1;chr1;chr1;chr1	86099037;86102422;86110534;86111879	86100232;86102622;86111116;86111970	-;-;-;-	2072	15559
Arhgap28	4724	4639	5219	5331	3389	4322	4466	2879	2707	4162	3796	3634	-0.3	0.339831	chr17;chr17;chr17;chr17;chr17;chr17;chr17;chr17;chr17;chr17;chr17;chr17;chr17;chr17;chr17;chr17;chr17;chr17	67842706;67849053;67852911;67855434;67857416;67858154;67861273;67864463;67868951;67871689;67871883;67873023;67875574;67881436;67884719;67896049;67901282;68003895	67845817;67849117;67853035;67855490;67857529;67858351;67861355;67864625;67869028;67871780;67872048;67873165;67875658;67881525;67884808;67896266;67901505;68004108	-;-;-;-;-;-;-;-;-;-;-;-;-;-;-;-;-;-	5317	268970
Cry2	1736	1654	1921	1758	1323	1797	1940	2156	2010	2068	1995	1713	0.21	0.340415	chr2;chr2;chr2;chr2;chr2;chr2;chr2;chr2;chr2;chr2;chr2;chr2	92403646;92411260;92412614;92412949;92413267;92413636;92416154;92422162;92422878;92424545;92426902;92433812	92405820;92411767;92412706;92413151;92413418;92413947;92416294;92422250;92423062;92424687;92427010;92434069	-;-;-;-;-;-;-;-;-;-;-;-	4368	12953
Nfia	3168	2922	3033	2592	3327	2896	3362	4292	3782	3090	2917	3874	0.23	0.340589	chr4;chr4;chr4;chr4;chr4;chr4;chr4;chr4;chr4;chr4;chr4;chr4	97581943;97777626;97783082;97956374;98000392;98014213;98020827;98041551;98063013;98065281;98081725;98111218	97582072;97777994;97783613;97956439;98000466;98014330;98020954;98041679;98063191;98065446;98081816;98118876	+;+;+;+;+;+;+;+;+;+;+;+	9643	18027
Celf3	22	33	27	38	32	11	36	38	66	49	32	41	0.42	0.3413	chr3;chr3;chr3;chr3;chr3;chr3;chr3;chr3;chr3;chr3;chr3;chr3;chr3	94478831;94480268;94484817;94485276;94485497;94486524;94486794;94487135;94487787;94488139;94488527;94489471;94491133	94479251;94480350;94484865;94485401;94485576;94486667;94486935;94487284;94487852;94488279;94488670;94489607;94492193	+;+;+;+;+;+;+;+;+;+;+;+;+	2744	78784
Gpsm3	259	277	247	228	350	269	337	336	408	321	268	331	0.26	0.3413	chr17;chr17;chr17;chr17	34589806;34590461;34590742;34591170	34590260;34590563;34590941;34591754	+;+;+;+	1343	106512
Itgam	266	386	431	338	461	416	645	413	555	541	356	516	0.33	0.3413	chr7;chr7;chr7;chr7;chr7;chr7;chr7;chr7;chr7;chr7;chr7;chr7;chr7;chr7;chr7;chr7;chr7;chr7;chr7;chr7;chr7;chr7;chr7;chr7;chr7;chr7;chr7;chr7;chr7;chr7	128062640;128064631;128068593;128070629;128070847;128076032;128080246;128081605;128083676;128084934;128085543;128085930;128101416;128101634;128107628;128107840;128112128;128112375;128112661;128112957;128113191;128113818;128114736;128115119;128115768;128116018;128116202;128116402;128116736;128117306	128062770;128064736;128068696;128070699;128070964;128076162;128080391;128081758;128083826;128085007;128085672;128086072;128101556;128101846;128107758;128108003;128112282;128112506;128112734;128113098;128113316;128113897;128114819;128115194;128115875;128116101;128116315;128116503;128116846;128118491	+;+;+;+;+;+;+;+;+;+;+;+;+;+;+;+;+;+;+;+;+;+;+;+;+;+;+;+;+;+	4682	16409
Amer2	16	23	29	25	23	19	10	13	12	11	26	10	-0.42	0.343452	chr14	60378286	60381003	+	2718	72125
Mif4gd	1296	1854	1353	1682	1511	1527	1088	1366	1391	922	1488	1167	-0.28	0.344574	chr11;chr11;chr11;chr11;chr11;chr11	115607918;115609061;115609280;115609539;115611903;115612785	115608613;115609153;115609435;115609648;115612503;115612969	-;-;-;-;-;-	1841	69674
Cfp	481	733	814	818	723	810	1087	790	1106	1005	778	823	0.3	0.344902	chrX;chrX;chrX;chrX;chrX;chrX;chrX;chrX;chrX	20925535;20927281;20927535;20927953;20928328;20928643;20929596;20931152;20931391	20925759;20927392;20927723;20928126;20928519;20928813;20929771;20931302;20931524	-;-;-;-;-;-;-;-;-	1524	18636
Cldn10	55	81	90	126	149	90	66	61	82	26	64	73	-0.42	0.344998	chr14;chr14;chr14;chr14;chr14;chr14	118787871;118854950;118861696;118861949;118873601;118874192	118788370;118855209;118861857;118862030;118873708;118874525	+;+;+;+;+;+	1446	58187
Hcrtr1	4	7	48	116	25	179	2	17	16	24	27	14	-0.34	0.344998	chr4;chr4;chr4;chr4;chr4;chr4;chr4;chr4;chr4;chr4	130130217;130132634;130133695;130135270;130135665;130137112;130137430;130138079;130138423;130139008	130131004;130132755;130133921;130135385;130135908;130137290;130137667;130138196;130138551;130139162	-;-;-;-;-;-;-;-;-;-	2316	230777
Peak1	4583	4817	5041	4426	5081	4850	4834	5132	5353	5404	5118	5826	0.13	0.344998	chr9;chr9;chr9;chr9;chr9;chr9;chr9	56201126;56227102;56241160;56257527;56318663;56374376;56417941	56207611;56227844;56241344;56260762;56318820;56374439;56418050	-;-;-;-;-;-;-	10982	244895
Slc6a4	37	55	56	63	54	35	34	31	46	21	42	32	-0.39	0.344998	chr11;chr11;chr11;chr11;chr11;chr11;chr11;chr11;chr11;chr11;chr11;chr11;chr11;chr11	76998597;77010332;77012921;77013199;77015073;77016629;77016984;77018240;77019125;77019842;77021391;77023175;77027084;77031603	76998675;77010783;77013055;77013418;77015211;77016763;77017087;77018367;77019237;77019973;77021490;77023275;77027251;77032343	+;+;+;+;+;+;+;+;+;+;+;+;+;+	2747	15567
Smim5	31	11	29	10	31	18	105	34	54	10	30	51	0.42	0.344998	chr11;chr11;chr11	115900139;115905155;115905682	115900342;115905302;115906269	+;+;+	940	66528
Zbp1	125	67	75	85	150	83	382	118	202	93	94	150	0.43	0.344998	chr2;chr2;chr2;chr2;chr2;chr2;chr2;chr2;chr2	173206612;173207742;173209028;173210536;173212099;173213736;173215677;173216772;173218742	173207226;173207919;173209249;173210733;173212266;173213909;173215865;173217008;173218922	-;-;-;-;-;-;-;-;-	2162	58203
Cdc20	1215	1475	1404	1707	1655	1517	1220	1199	872	1382	1216	1421	-0.26	0.346774	chr4;chr4;chr4;chr4;chr4;chr4;chr4;chr4;chr4;chr4	118432901;118433481;118434751;118435473;118435777;118435969;118436260;118436510;118436694;118436941	118433141;118433598;118434876;118435701;118435871;118436165;118436388;118436606;118436842;118437343	-;-;-;-;-;-;-;-;-;-	1784	107995
Efnb2	679	1220	1244	1228	929	1246	678	788	864	795	1045	863	-0.32	0.346774	chr8;chr8;chr8;chr8;chr8	8617439;8622331;8623148;8639206;8660484	8620976;8622444;8623240;8639489;8660773	-;-;-;-;-	4319	13642
Panx2	16	24	33	18	30	24	11	15	21	11	10	20	-0.42	0.347158	chr15;chr15;chr15	89059726;89067558;89069534	89060299;89069021;89070907	+;+;+	3412	406218
Abhd4	14644	16284	12814	14444	18074	15331	11396	13748	12689	11478	15796	11822	-0.23	0.348694	chr14;chr14;chr14;chr14;chr14;chr14;chr14;chr14	54254129;54259232;54261626;54262651;54263169;54265281;54266995;54267768	54254471;54259319;54261714;54263023;54263323;54265392;54267181;54269169	+;+;+;+;+;+;+;+	2749	105501
Igkv10-96	2	8	18	0	3	4	16	8	19	39	36	5	0.35	0.348804	chr6;chr6	68631965;68632382	68632260;68632430	-;-	345	692165
Msmo1	9340	9082	7856	7447	5050	8161	6292	3779	3683	4209	9549	3939	-0.4	0.349889	chr8;chr8;chr8;chr8;chr8;chr8	64718145;64720342;64722464;64723588;64727624;64733508	64719181;64720496;64722590;64723736;64727908;64733578	-;-;-;-;-;-	1824	66234
Ramp1	187	248	228	249	198	379	268	271	441	756	263	344	0.41	0.349889	chr1;chr1;chr1;chr1;chr1	91179822;91196771;91205247;91206397;91223106	91180140;91196909;91205325;91206790;91225196	+;+;+;+;+	3022	51801
Plet1	412	551	382	330	163	475	139	267	208	253	389	95	-0.43	0.350277	chr9;chr9;chr9;chr9	50494525;50499095;50501073;50504277	50494746;50499299;50501128;50505639	+;+;+;+	1846	76509
Cspg4	800	1435	1359	1512	1249	1699	600	1113	913	697	1186	1203	-0.37	0.350441	chr9;chr9;chr9;chr9;chr9;chr9;chr9;chr9;chr9;chr9	56865104;56883557;56885235;56890058;56890990;56892315;56892617;56892855;56896592;56897056	56865277;56883720;56888786;56890540;56891166;56892513;56892751;56893021;56896775;56899870	+;+;+;+;+;+;+;+;+;+	8050	121021
2010003K11Rik	55	65	218	124	25	326	30	28	28	38	146	39	-0.39	0.350875	chr19;chr19	4496788;4498244	4497614;4498583	-;-	1167	69861
Gm1968	3	2	8	7	2	10	16	5	9	15	16	8	0.41	0.350875	chr16;chr16;chr16;chr16;chr16;chr16	29957927;29958481;29958715;29962215;29963485;29978983	29958224;29958617;29958844;29962356;29963617;29979124	-;-;-;-;-;-	982	328657
Kcnc2	24	28	24	21	42	14	22	11	15	20	14	12	-0.42	0.350875	chr10;chr10;chr10;chr10;chr10	112271123;112271687;112455608;112458490;112461965	112271167;112272404;112456535;112458654;112466304	+;+;+;+;+	6196	268345
Scara3	1122	1152	983	800	1379	972	1121	1692	1777	1206	1061	1547	0.32	0.350875	chr14;chr14;chr14;chr14;chr14;chr14	65919395;65930798;65933104;65936363;65938211;65953496	65921188;65931841;65933202;65936482;65938309;65953744	-;-;-;-;-;-	3405	219151
Trpc6	272	346	365	427	265	405	189	241	172	322	339	258	-0.35	0.350875	chr9;chr9;chr9;chr9;chr9;chr9;chr9;chr9;chr9;chr9;chr9;chr9;chr9	8544142;8609700;8626593;8634047;8643506;8649298;8652936;8655177;8656542;8658303;8677924;8679468;8680414	8544598;8610474;8626775;8634211;8643722;8649531;8653200;8655372;8656745;8658377;8678007;8679543;8680741	+;+;+;+;+;+;+;+;+;+;+;+;+	3259	22068
Zfp628	671	708	761	664	672	797	862	882	788	789	704	811	0.17	0.350875	chr7;chr7;chr7	4915217;4917410;4918776	4915405;4917516;4922003	+;+;+	3524	232816
Foxs1	624	501	656	517	458	710	448	498	434	517	491	481	-0.25	0.351258	chr2	152931898	152933208	-	1311	14239
Casp8	1258	1267	1150	1320	1219	1308	1263	1301	1413	1394	1410	1452	0.13	0.351321	chr1;chr1;chr1;chr1;chr1;chr1;chr1;chr1;chr1;chr1	58795374;58802502;58823915;58827207;58828873;58829096;58831606;58833633;58844344;58846622	58795738;58802693;58824247;58827312;58829011;58829149;58831667;58833774;58844845;58847503	+;+;+;+;+;+;+;+;+;+	2777	12370
Mgat4a	334	343	388	324	355	326	406	368	359	422	421	369	0.17	0.351381	chr1;chr1;chr1;chr1;chr1;chr1;chr1;chr1;chr1;chr1;chr1;chr1;chr1;chr1;chr1	37439340;37444807;37449096;37450329;37452231;37452522;37454744;37456590;37462892;37464421;37466537;37490260;37495873;37498573;37536039	37444685;37444919;37449162;37450407;37452424;37452629;37454874;37456704;37462967;37464534;37466583;37490393;37496013;37498740;37536259	-;-;-;-;-;-;-;-;-;-;-;-;-;-;-	7054	269181
Cdyl2	497	625	603	527	628	628	608	664	660	625	758	750	0.2	0.351759	chr8;chr8;chr8;chr8;chr8;chr8;chr8	116568724;116579168;116583007;116589250;116594962;116623784;116732798	116575287;116579311;116583217;116589422;116595179;116624366;116732991	-;-;-;-;-;-;-	8087	75796
Rnd2	3160	1846	1265	2340	927	2553	2112	524	577	1078	1623	599	-0.43	0.352126	chr11;chr11;chr11;chr11;chr11	101468338;101468933;101470013;101470718;101471058	101468439;101469020;101470122;101470852;101471306	+;+;+;+;+	684	11858
Tmem82	79	45	60	37	34	32	42	26	33	31	26	29	-0.41	0.352494	chr4;chr4;chr4;chr4;chr4;chr4	141614233;141614945;141616204;141617295;141617640;141617899	141614706;141615135;141616621;141617469;141617712;141618633	-;-;-;-;-;-	2066	213989
Troap	328	402	390	436	354	340	345	270	203	368	301	304	-0.29	0.352494	chr15;chr15;chr15;chr15;chr15;chr15;chr15;chr15;chr15;chr15;chr15;chr15;chr15;chr15	99074973;99075350;99075608;99077288;99077529;99077832;99078247;99078784;99080866;99081191;99081835;99082126;99082909;99083228	99075092;99075498;99075797;99077445;99077666;99077911;99078323;99078902;99080949;99081250;99081969;99082705;99083102;99083409	+;+;+;+;+;+;+;+;+;+;+;+;+;+	2266	78733
Wasf2	3974	4203	4320	3973	4635	4703	4451	5030	4910	4653	4480	5213	0.15	0.352494	chr4;chr4;chr4;chr4;chr4;chr4;chr4;chr4;chr4	133130633;133176441;133184969;133185599;133189078;133190129;133192105;133194396;133195717	133130728;133176612;133185103;133185752;133189195;133190259;133192260;133194907;133198330	+;+;+;+;+;+;+;+;+	4088	242687
Vezf1	3508	3304	3400	3187	3082	3248	3492	3686	3416	3740	3492	3428	0.11	0.353905	chr11;chr11;chr11;chr11;chr11;chr11	88068341;88073057;88074662;88076191;88078403;88081398	88068433;88073751;88074725;88076374;88078555;88084729	+;+;+;+;+;+	4521	22344
Itpr2	1361	3421	3316	3707	1412	4382	1135	1437	1456	1910	3011	1668	-0.42	0.354678	chr6;chr6;chr6;chr6;chr6;chr6;chr6;chr6;chr6;chr6;chr6;chr6;chr6;chr6;chr6;chr6;chr6;chr6;chr6;chr6;chr6;chr6;chr6;chr6;chr6;chr6;chr6;chr6;chr6;chr6;chr6;chr6;chr6;chr6;chr6;chr6;chr6;chr6;chr6;chr6;chr6;chr6;chr6;chr6;chr6;chr6;chr6;chr6;chr6;chr6;chr6;chr6;chr6;chr6;chr6;chr6;chr6	146111480;146112377;146144109;146156970;146158887;146166579;146171224;146173244;146180180;146187440;146190456;146194513;146224009;146224700;146227491;146229693;146232294;146233878;146240272;146241137;146291525;146294013;146296549;146310987;146312839;146323111;146324991;146327094;146328295;146329473;146329708;146345057;146347068;146350023;146354630;146359294;146371253;146373094;146374364;146375792…	146111757;146112538;146144269;146157135;146159017;146166671;146171419;146173408;146180355;146187565;146190648;146194620;146224131;146224795;146227601;146229893;146232550;146234061;146240459;146241245;146291633;146294155;146296739;146311107;146312967;146323236;146325242;146327294;146328417;146329598;146329797;146345230;146347233;146350080;146354759;146359487;146371403;146373238;146374615;146375977…	-;-;-;-;-;-;-;-;-;-;-;-;-;-;-;-;-;-;-;-;-;-;-;-;-;-;-;-;-;-;-;-;-;-;-;-;-;-;-;-;-;-;-;-;-;-;-;-;-;-;-;-;-;-;-;-;-	8331	16439
Smim14	3950	3543	3818	3408	3906	3654	4612	4381	4205	3653	3794	4383	0.16	0.355603	chr5;chr5;chr5;chr5;chr5	65448755;65453186;65460524;65468393;65492736	65450437;65453328;65460572;65468501;65492835	-;-;-;-;-	2084	68552
Cgref1	57	64	35	59	98	47	113	104	140	67	44	110	0.42	0.355665	chr5;chr5;chr5;chr5;chr5;chr5	30933143;30934160;30934379;30934543;30935878;30945358	30933988;30934281;30934449;30934608;30935980;30945480	-;-;-;-;-;-	1331	68567
Aldh3b1	2795	5173	3005	4866	1970	6113	2135	1913	1866	2065	4720	1907	-0.42	0.355974	chr19;chr19;chr19;chr19;chr19;chr19;chr19;chr19;chr19;chr19	3913491;3915294;3918042;3918603;3920797;3921183;3921473;3921697;3923739;3929696	3914084;3915393;3918208;3918989;3920878;3921268;3921593;3921807;3923901;3929716	-;-;-;-;-;-;-;-;-;-	1832	67689
Foxo6	316	376	451	393	386	389	516	478	582	419	386	423	0.25	0.355974	chr4;chr4	120267078;120286839	120269182;120287261	-;-	2528	329934
Slc1a6	129	122	108	91	158	139	167	183	164	148	129	151	0.29	0.358424	chr10;chr10;chr10;chr10;chr10;chr10;chr10;chr10;chr10;chr10	78780496;78787762;78788959;78791165;78793290;78795924;78800029;78801802;78812802;78814420	78780681;78787964;78789096;78791369;78793332;78796267;78800262;78801996;78812936;78814825	+;+;+;+;+;+;+;+;+;+	2089	20513
1700030C10Rik	32	37	14	19	24	17	46	44	33	53	24	29	0.42	0.358784	chr12;chr12	20804389;20815346	20805681;20815779	-;-	1727	69513
Hoxb5	24	18	25	23	19	29	44	47	30	36	23	26	0.39	0.35975	chr11;chr11	96303512;96304890	96304175;96306121	+;+	1896	15413
2021-09-09	5810	6850	6941	7187	7408	8023	6684	8908	8946	8714	7414	9100	0.22	0.359881	chr11;chr11;chr11;chr11;chr11;chr11;chr11;chr11;chr11;chr11;chr11;chr11;chr11;chr11;chr11	117199661;117218875;117266246;117290398;117331715;117332313;117351429;117352149;117352607;117353088;117354810;117356335;117356613;117359419;117360423	117199773;117218931;117266595;117291036;117331853;117332470;117351620;117352277;117352688;117353225;117354927;117356430;117356709;117359470;117362325	+;+;+;+;+;+;+;+;+;+;+;+;+;+;+	4263	53860
Arl15	789	962	909	841	628	845	625	699	682	770	774	627	-0.23	0.359881	chr13;chr13;chr13;chr13;chr13	113794508;113922247;113934064;113967582;114154704	113794696;113922391;113934123;113967790;114157461	+;+;+;+;+	3361	218639
Fhl2	1278	1228	1622	1614	1065	2090	1169	1313	942	1372	1012	958	-0.32	0.359881	chr1;chr1;chr1;chr1;chr1;chr1	43123074;43128244;43131652;43141698;43153076;43163702	43123665;43128430;43131821;43141872;43153254;43163961	-;-;-;-;-;-	1563	14200
Emilin2	1299	1233	1433	1332	1617	1263	1502	1767	1563	1899	1228	2165	0.27	0.361307	chr17;chr17;chr17;chr17;chr17;chr17;chr17;chr17	71252176;71255119;71255980;71256324;71273374;71280674;71310149;71310718	71253093;71255247;71256012;71256692;71275287;71280849;71310271;71310965	-;-;-;-;-;-;-;-	3910	246707
Arnt	4009	3536	3440	3371	3972	3532	4127	4352	4046	3993	3668	4045	0.14	0.36165	chr3;chr3;chr3;chr3;chr3;chr3;chr3;chr3;chr3;chr3;chr3;chr3;chr3;chr3;chr3;chr3;chr3;chr3;chr3;chr3;chr3;chr3	95434390;95448372;95452585;95460377;95466793;95470177;95474539;95476080;95480195;95480754;95483772;95484859;95487249;95488355;95489592;95489881;95490255;95490553;95491023;95493698;95494447;95495304	95434561;95448483;95452629;95460421;95466837;95470390;95474752;95476182;95480260;95480839;95483848;95484993;95487323;95488506;95489702;95489956;95490378;95490655;95491170;95493860;95494613;95497240	+;+;+;+;+;+;+;+;+;+;+;+;+;+;+;+;+;+;+;+;+;+	4370	11863
Mecom	168	248	190	195	172	232	184	130	168	155	169	171	-0.27	0.36165	chr3;chr3;chr3;chr3;chr3;chr3;chr3;chr3;chr3;chr3;chr3;chr3;chr3;chr3;chr3;chr3;chr3;chr3	29951296;29956306;29957313;29960973;29963059;29965449;29966653;29977259;29979601;29985341;29987030;29993486;29997646;30009763;30012542;30236569;30237978;30509430	29952850;29956489;29957549;29961117;29963228;29965526;29966819;29977346;29979985;29985494;29987177;29993702;29997748;30009897;30013204;30237241;30238321;30509487	-;-;-;-;-;-;-;-;-;-;-;-;-;-;-;-;-;-	5504	14013
Tpk1	656	683	563	650	568	698	535	549	468	418	673	529	-0.24	0.36165	chr6;chr6;chr6;chr6;chr6;chr6;chr6;chr6;chr6	43345007;43423621;43469002;43488875;43523884;43559943;43611314;43665760;43666136	43346900;43423732;43469148;43488970;43523956;43560012;43611385;43665817;43666175	-;-;-;-;-;-;-;-;-	2562	29807
Omp	13	28	9	23	18	50	8	10	10	14	16	15	-0.42	0.362011	chr7	98143359	98145447	-	2089	18378
Lpl	1919	2512	3176	2709	2733	3392	3561	3344	3301	4306	2642	3696	0.29	0.363475	chr8;chr8;chr8;chr8;chr8;chr8;chr8;chr8;chr8;chr8	68880555;68887443;68892595;68894627;68895662;68896599;68899417;68901148;68902284;68904506	68880840;68887603;68892774;68894738;68895895;68896841;68899537;68901330;68902385;68906932	+;+;+;+;+;+;+;+;+;+	4049	16956
Erbb3	140	293	224	266	237	259	128	226	194	149	130	203	-0.36	0.36417	chr10;chr10;chr10;chr10;chr10;chr10;chr10;chr10;chr10;chr10;chr10;chr10;chr10;chr10;chr10;chr10;chr10;chr10;chr10;chr10;chr10;chr10;chr10;chr10;chr10;chr10;chr10;chr10	128569368;128570054;128570936;128571170;128571446;128571645;128572129;128572434;128572759;128573175;128573412;128574339;128575982;128576861;128577204;128578100;128578394;128579002;128579496;128581764;128581990;128583117;128583366;128583637;128584311;128585012;128586140;128589420	128569894;128570354;128571007;128571358;128571543;128571791;128572204;128572589;128572944;128573273;128573531;128574474;128576035;128577015;128577294;128578232;128578599;128579092;128579569;128581884;128582103;128583258;128583484;128583702;128584436;128585198;128586291;128589501	-;-;-;-;-;-;-;-;-;-;-;-;-;-;-;-;-;-;-;-;-;-;-;-;-;-;-;-	4020	13867
Pard6b	436	628	659	549	506	519	488	418	440	400	556	401	-0.26	0.365396	chr2;chr2;chr2	168081004;168087342;168098384	168081359;168087564;168101203	+;+;+	3399	58220
Pcyt2	1955	3097	2414	3044	1811	3362	2106	1431	1555	1583	2958	1429	-0.37	0.367282	chr11;chr11;chr11;chr11;chr11;chr11;chr11;chr11;chr11;chr11;chr11;chr11;chr11;chr11	120610087;120610876;120611113;120611348;120611628;120612001;120612463;120613030;120613379;120613641;120614331;120615291;120615849;120617764	120610771;120610964;120611178;120611413;120611705;120612083;120612601;120613083;120613423;120613725;120614397;120615452;120615937;120617890	-;-;-;-;-;-;-;-;-;-;-;-;-;-	1835	68671
Saa3	6	142	591	143	76	410	76	43	111	48	54	53	-0.34	0.367368	chr7;chr7;chr7;chr7	46711998;46712589;46715010;46715647	46712264;46712727;46715104;46715676	-;-;-;-	531	20210
Sowahb	5	4	3	3	3	5	0	3	1	2	0	1	-0.35	0.368004	chr5	93041123	93045022	-	3900	78088
Zkscan16	45	86	54	79	69	60	37	23	36	53	60	54	-0.39	0.368047	chr4;chr4;chr4;chr4;chr4;chr4	58943628;58946000;58948850;58951828;58952332;58956459	58943658;58946529;58948947;58951954;58952442;58958355	+;+;+;+;+;+	2794	100041581
Ifitm2	6868	4824	5237	5119	6719	5215	7500	6927	8110	5643	6085	7078	0.25	0.368179	chr7;chr7	140954839;140955670	140955173;140955961	-;-	627	80876
Rimbp3	10	57	25	37	19	47	7	18	12	11	33	13	-0.41	0.370477	chr16	17208135	17213982	+	5848	239731
F5	10	27	41	15	40	29	33	78	72	27	26	76	0.42	0.370849	chr1;chr1;chr1;chr1;chr1;chr1;chr1;chr1;chr1;chr1;chr1;chr1;chr1;chr1;chr1;chr1;chr1;chr1;chr1;chr1;chr1;chr1;chr1;chr1;chr1	164151859;164154326;164161778;164174100;164176221;164179356;164181612;164182817;164184508;164184912;164186767;164190112;164191927;164195551;164198712;164201522;164204782;164207010;164207852;164208937;164209463;164211748;164214375;164217367;164219378	164152120;164154414;164161900;164174312;164176364;164179577;164181777;164182994;164184607;164185123;164186917;164190324;164194633;164195725;164198948;164201729;164204961;164207126;164207923;164209040;164209618;164211892;164214526;164217549;164220274	+;+;+;+;+;+;+;+;+;+;+;+;+;+;+;+;+;+;+;+;+;+;+;+;+	7406	14067
Pde9a	83	81	100	98	87	84	77	78	64	89	55	58	-0.29	0.372162	chr17;chr17;chr17;chr17;chr17;chr17;chr17;chr17;chr17;chr17;chr17;chr17;chr17;chr17;chr17;chr17;chr17;chr17;chr17	31386234;31414101;31415280;31420245;31443166;31443838;31448367;31453402;31455054;31459075;31459901;31460179;31461571;31466355;31469794;31470681;31471759;31473158;31475925	31386356;31414171;31415357;31420288;31443220;31443908;31448451;31453480;31455128;31459161;31460005;31460261;31461727;31466468;31469898;31470809;31471854;31473279;31476309	+;+;+;+;+;+;+;+;+;+;+;+;+;+;+;+;+;+;+	2064	18585
Kcnn4	25	54	56	52	52	55	85	104	88	98	42	43	0.41	0.372581	chr7;chr7;chr7;chr7;chr7;chr7;chr7;chr7;chr7	24370263;24374672;24377283;24379134;24381652;24382162;24382472;24384009;24384637	24370595;24374767;24377704;24379269;24381762;24382280;24382541;24384182;24385212	+;+;+;+;+;+;+;+;+	2037	16534
Nrarp	276	415	181	433	264	365	199	206	137	169	383	162	-0.4	0.373916	chr2	25180758	25183339	+	2582	67122
Pcdhac2	8	9	13	6	6	5	31	12	12	12	14	10	0.42	0.373916	chr18;chr18;chr18;chr18	37143969;37156155;37159265;37184946	37146530;37156213;37159353;37187657	+;+;+;+	5422	353237
Gjb3	14	13	4	12	5	5	7	4	6	3	1	2	-0.4	0.374231	chr4;chr4;chr4	127325235;127329076;127330502	127326771;127329125;127330836	-;-;-	1922	14620
Slc25a3	24523	23249	18046	26463	19113	23760	17497	17346	17267	17404	23897	18232	-0.25	0.375935	chr10;chr10;chr10;chr10;chr10;chr10;chr10;chr10	91116578;91117213;91118044;91118699;91119527;91121922;91123558;91123916	91117124;91117323;91118216;91118880;91119706;91122043;91123706;91123963	-;-;-;-;-;-;-;-	1512	18674
Sema6a	686	840	949	632	722	769	890	878	1033	916	846	861	0.22	0.377576	chr18;chr18;chr18;chr18;chr18;chr18;chr18;chr18;chr18;chr18;chr18;chr18;chr18;chr18;chr18;chr18;chr18;chr18;chr18	47245254;47270609;47276586;47279116;47281120;47281292;47281795;47283309;47287423;47289976;47291096;47291888;47294020;47298186;47299077;47300084;47304104;47306356;47368238	47249584;47270773;47276606;47279174;47281200;47281432;47281971;47283464;47287554;47290193;47291184;47292007;47294110;47298287;47299139;47300144;47304221;47306493;47368868	-;-;-;-;-;-;-;-;-;-;-;-;-;-;-;-;-;-;-	6894	20358
Tbc1d9	499	369	518	376	504	459	615	524	509	564	544	484	0.23	0.377576	chr8;chr8;chr8;chr8;chr8;chr8;chr8;chr8;chr8;chr8;chr8;chr8;chr8;chr8;chr8;chr8;chr8;chr8;chr8;chr8;chr8	83165352;83210421;83221438;83233480;83234112;83236512;83239831;83241538;83242522;83249402;83253458;83254627;83255795;83258995;83259304;83260919;83264847;83266081;83268983;83269144;83270894	83166204;83210531;83221556;83233708;83234373;83236719;83240037;83241708;83242672;83249616;83253575;83254912;83255924;83259093;83259372;83261159;83264912;83266167;83269057;83269247;83272940	+;+;+;+;+;+;+;+;+;+;+;+;+;+;+;+;+;+;+;+;+	5848	71310
Trim30a	672	522	525	404	493	513	805	653	842	468	642	607	0.3	0.377576	chr7;chr7;chr7;chr7;chr7;chr7;chr7;chr7	104409025;104411919;104412215;104421435;104429121;104430131;104435582;104465010	104411669;104411945;104412315;104421457;104429351;104430226;104436045;104465193	-;-;-;-;-;-;-;-	3771	20128
Abcc6	21	24	14	22	50	20	16	15	18	14	16	11	-0.42	0.378186	chr7;chr7;chr7;chr7;chr7;chr7;chr7;chr7;chr7;chr7;chr7;chr7;chr7;chr7;chr7;chr7;chr7;chr7;chr7;chr7;chr7;chr7;chr7;chr7;chr7;chr7;chr7;chr7;chr7;chr7;chr7	45976380;45977244;45979628;45979876;45980968;45982131;45983305;45985061;45986331;45989538;45990288;45992308;45995181;45996655;45998650;45999003;46000998;46002578;46005120;46005437;46008786;46012494;46014069;46015414;46016383;46017474;46018565;46020138;46020541;46028988;46030228	45976944;45977438;45979794;45980034;45981114;45982232;45983431;45985260;45986641;45989745;45990414;45992383;45995340;45996822;45998826;45999129;46001070;46002665;46005266;46005640;46008878;46012655;46014246;46015593;46016514;46017535;46018690;46020266;46020666;46029170;46030286	-;-;-;-;-;-;-;-;-;-;-;-;-;-;-;-;-;-;-;-;-;-;-;-;-;-;-;-;-;-;-	4958	27421
D5Ertd605e	4	6	3	5	3	2	11	5	9	4	10	12	0.41	0.378186	chr5;chr5;chr5	147418620;147420630;147422232	147418701;147420796;147423044	+;+;+	1062	100039805
Gm6265	12	8	9	12	5	11	8	71	12	45	11	6	0.37	0.378186	chr12	56373593	56373823	-	231	621837
Pik3c3	1723	1821	1860	1742	1965	1822	1894	2153	2125	1986	1854	1947	0.13	0.378186	chr18;chr18;chr18;chr18;chr18;chr18;chr18;chr18;chr18;chr18;chr18;chr18;chr18;chr18;chr18;chr18;chr18;chr18;chr18;chr18;chr18;chr18;chr18;chr18;chr18	30272896;30274269;30276972;30281957;30288751;30290471;30293059;30293619;30294336;30298573;30302920;30303566;30304975;30311220;30312552;30316843;30319501;30320234;30322170;30323522;30324544;30333161;30336094;30343951;30347723	30273018;30274457;30277115;30282086;30288837;30290566;30293130;30293723;30294428;30298758;30303074;30303656;30305042;30311325;30312668;30316974;30319629;30320303;30322234;30323606;30324618;30333329;30336184;30344076;30348120	+;+;+;+;+;+;+;+;+;+;+;+;+;+;+;+;+;+;+;+;+;+;+;+;+	3102	225326
Hamp2	5	5	7	9	10	12	3	4	6	2	4	1	-0.4	0.378602	chr7;chr7;chr7	30922372;30922696;30924046	30922612;30922755;30924181	-;-;-	437	66438
Dbn1	2431	2293	2471	2186	2711	2810	2700	3628	3312	2949	2241	3122	0.24	0.378975	chr13;chr13;chr13;chr13;chr13;chr13;chr13;chr13;chr13;chr13;chr13;chr13;chr13;chr13;chr13	55473428;55474456;55474860;55476146;55476636;55477551;55477777;55481349;55481539;55481913;55482151;55482413;55482692;55483387;55487863	55474293;55474561;55475536;55476316;55476773;55477680;55477836;55481412;55481690;55481990;55482297;55482487;55482804;55483442;55488076	-;-;-;-;-;-;-;-;-;-;-;-;-;-;-	3047	56320
NA	128	94	141	116	88	78	81	76	61	109	84	67	-0.34	0.378975	chr5;chr5;chr5	106689820;106695137;106695798	106690877;106695699;106696223	-;-;-	2047	100504779
Slitrk2	41	30	29	31	28	31	62	48	45	62	18	52	0.4	0.378975	chrX;chrX;chrX	66649318;66653159;66653862	66649500;66653371;66661402	+;+;+	7937	245450
Gdf3	10	37	30	13	16	32	66	13	103	58	18	42	0.4	0.379681	chr6;chr6	122605403;122609696	122607135;122610071	-;-	2109	14562
Por	7169	4847	5940	5059	7051	5551	5668	9840	9460	5882	7491	7790	0.31	0.379681	chr5;chr5;chr5;chr5;chr5;chr5;chr5;chr5;chr5;chr5;chr5;chr5;chr5;chr5;chr5;chr5	135689214;135715872;135728662;135729399;135730229;135730844;135731093;135731563;135732483;135732686;135733502;135733773;135734027;135734383;135734621;135734813	135689252;135716063;135728710;135729527;135730378;135730968;135731182;135731661;135732599;135732804;135733683;135733922;135734297;135734528;135734706;135735325	+;+;+;+;+;+;+;+;+;+;+;+;+;+;+;+	2457	18984
Gm14486	67	54	70	51	118	61	79	132	159	78	90	93	0.39	0.380433	chr2;chr2	30658164;30669833	30658989;30669902	-;-	896	665635
Abcc9	2269	1675	1735	1505	1586	1597	1845	2936	2062	1848	1853	2600	0.29	0.380448	chr6;chr6;chr6;chr6;chr6;chr6;chr6;chr6;chr6;chr6;chr6;chr6;chr6;chr6;chr6;chr6;chr6;chr6;chr6;chr6;chr6;chr6;chr6;chr6;chr6;chr6;chr6;chr6;chr6;chr6;chr6;chr6;chr6;chr6;chr6;chr6;chr6;chr6;chr6;chr6;chr6	142587862;142593967;142594709;142598108;142599054;142600908;142601776;142603047;142604830;142605819;142614414;142620683;142625937;142627189;142627473;142628423;142633085;142639192;142639448;142644275;142645886;142646272;142648027;142652527;142656603;142658498;142664532;142671541;142672595;142675401;142679219;142681989;142682859;142685000;142687199;142688964;142692781;142694477;142697679;142701817…	142590503;142594142;142594771;142598241;142599157;142601016;142601854;142603177;142604950;142605920;142614516;142620775;142626094;142627258;142627621;142628652;142633181;142639317;142639585;142644355;142645970;142646373;142648065;142652632;142656675;142658602;142664640;142671683;142672635;142675563;142679353;142682144;142683017;142685182;142687441;142689130;142692902;142694618;142697839;142701903…	-;-;-;-;-;-;-;-;-;-;-;-;-;-;-;-;-;-;-;-;-;-;-;-;-;-;-;-;-;-;-;-;-;-;-;-;-;-;-;-;-	7538	20928
Endog	436	279	293	303	307	297	303	243	262	257	274	227	-0.26	0.380448	chr2;chr2;chr2	30171524;30172842;30173691	30172066;30172951;30174069	+;+;+	1032	13804
Fas	58	76	98	67	139	64	133	131	132	104	98	105	0.36	0.380448	chr19;chr19;chr19;chr19;chr19;chr19;chr19;chr19;chr19;chr19	34290659;34307125;34309036;34315179;34316569;34318590;34318783;34319310;34320561;34326993	34290744;34307278;34309350;34315316;34316677;34318651;34318836;34319389;34320585;34327770	+;+;+;+;+;+;+;+;+;+	1801	14102
Frmd7	35	28	41	21	44	29	28	31	17	20	20	17	-0.39	0.380448	chrX;chrX;chrX;chrX;chrX;chrX;chrX;chrX;chrX;chrX;chrX;chrX	50892645;50897250;50897444;50898724;50900326;50901679;50901995;50909751;50912580;50915346;50916178;50942654	50896241;50897325;50897512;50898887;50900421;50901826;50902109;50909848;50912658;50915388;50916282;50942710	-;-;-;-;-;-;-;-;-;-;-;-	4647	385354
Gm4926	196	118	119	152	51	92	96	24	17	136	32	29	-0.4	0.380448	chr11;chr11;chr11;chr11;chr11	46636506;46639121;46640010;46641217;46644671	46637590;46639157;46640121;46641266;46645006	-;-;-;-;-	1620	237749
Hdac8	458	395	427	403	572	454	526	621	602	499	427	626	0.26	0.380448	chrX;chrX;chrX;chrX;chrX;chrX;chrX;chrX;chrX;chrX;chrX	102284640;102307639;102402585;102405537;102428115;102428764;102432485;102498131;102499822;102504399;102504954	102285168;102307744;102402679;102405709;102428223;102428841;102432597;102498272;102499952;102504451;102505148	-;-;-;-;-;-;-;-;-;-;-	1724	70315
Mrgprb1	0	3	2	4	1	3	5	4	11	7	5	3	0.37	0.380448	chr7;chr7	48444113;48456197	48448151;48456342	-;-	4185	233231
Mthfd2	1202	2553	1822	3104	940	2609	1034	615	624	1299	2380	974	-0.42	0.380448	chr6;chr6;chr6;chr6;chr6;chr6;chr6;chr6	83305704;83308933;83309462;83310412;83311210;83311812;83313362;83317429	83306809;83309058;83309554;83310519;83311362;83311934;83313546;83317604	-;-;-;-;-;-;-;-	2070	17768
Prkg1	260	230	270	182	216	259	184	221	121	168	237	164	-0.31	0.380448	chr19;chr19;chr19;chr19;chr19;chr19;chr19;chr19;chr19;chr19;chr19;chr19;chr19;chr19;chr19;chr19;chr19;chr19;chr19	30564487;30571612;30578610;30578758;30585139;30586266;30592848;30594942;30624682;30696883;30724160;30781295;30786894;30894632;30993057;31302286;31585567;31663971;31764557	30569336;30571678;30578672;30578880;30585302;30586407;30592937;30595081;30624778;30696957;30724225;30781389;30786971;30894695;30993162;31302399;31585733;31664370;31765033	-;-;-;-;-;-;-;-;-;-;-;-;-;-;-;-;-;-;-	7378	19091
Rab4a	368	422	415	571	396	472	526	486	582	465	528	583	0.24	0.380448	chr8;chr8;chr8;chr8;chr8;chr8;chr8;chr8	123805996;123823814;123827324;123828996;123830233;123832803;123834015;123834694	123806166;123823894;123827438;123829058;123830387;123832898;123834147;123835291	+;+;+;+;+;+;+;+	1412	19341
Rtn1	232	256	232	416	139	243	235	159	188	176	171	114	-0.38	0.380448	chr12;chr12;chr12;chr12;chr12;chr12;chr12;chr12;chr12;chr12	72211752;72216771;72216915;72217419;72219257;72223332;72236529;72303657;72308156;72408311	72212577;72216829;72216961;72217488;72219395;72223539;72236724;72304418;72308929;72408939	-;-;-;-;-;-;-;-;-;-	3710	104001
Tdgf1	78	61	128	60	61	68	174	88	152	62	81	174	0.41	0.380448	chr9;chr9;chr9;chr9;chr9;chr9	110939608;110942329;110942530;110943152;110944191;110945824	110940819;110942438;110942644;110943253;110944243;110946158	-;-;-;-;-;-	1927	21667
Tesc	114	112	148	119	178	171	132	177	246	220	154	200	0.34	0.380448	chr5;chr5;chr5;chr5;chr5;chr5;chr5;chr5	118027824;118046315;118053584;118054830;118056377;118056537;118059442;118061602	118027987;118046384;118053664;118054969;118056438;118056644;118059489;118061870	+;+;+;+;+;+;+;+	942	57816
Pparg	1363	1236	1017	1424	787	1008	1783	1310	1119	2427	1440	1330	0.35	0.380714	chr6;chr6;chr6;chr6;chr6;chr6;chr6;chr6;chr6	115361221;115383679;115422066;115439840;115441492;115450944;115463086;115472861;115489948	115361370;115383743;115422192;115440067;115441661;115451082;115463285;115473311;115490401	+;+;+;+;+;+;+;+;+	1984	19016
Dtx3l	1228	1112	1270	1008	1348	1260	1631	1409	1535	1207	1301	1343	0.21	0.381033	chr16;chr16;chr16;chr16;chr16	35926515;35931373;35932276;35936377;35938694	35929368;35931590;35933799;35936627;35939027	-;-;-;-;-	5181	209200
Ighv1-15	0	0	0	1	0	6	45	11	0	15	4	7	0.24	0.381033	chr12	114657353	114657646	-	294	629865
Lamc2	144	206	172	235	201	177	91	149	198	97	113	171	-0.36	0.381033	chr1;chr1;chr1;chr1;chr1;chr1;chr1;chr1;chr1;chr1;chr1;chr1;chr1;chr1;chr1;chr1;chr1;chr1;chr1;chr1;chr1;chr1;chr1;chr1	153122756;153126816;153127006;153128957;153130036;153130650;153131823;153133599;153134777;153136698;153137191;153139726;153141526;153143726;153144514;153145639;153148928;153150744;153152037;153154392;153158852;153166119;153185909;153186254	153124283;153126915;153127164;153129156;153130150;153130799;153131967;153133748;153134856;153136903;153137353;153139871;153141771;153143908;153144732;153145751;153149117;153150866;153152173;153154490;153158987;153166307;153186101;153186447	-;-;-;-;-;-;-;-;-;-;-;-;-;-;-;-;-;-;-;-;-;-;-;-	5164	16782
Spata24	325	315	243	277	348	264	273	226	225	206	277	262	-0.24	0.381033	chr18;chr18;chr18;chr18;chr18;chr18	35656689;35656949;35660016;35660444;35660792;35662012	35656844;35657051;35660353;35660574;35660857;35662186	-;-;-;-;-;-	969	71242
Glg1	7176	6471	6967	6308	9311	7019	6785	10074	9450	8505	7701	11122	0.27	0.382892	chr8;chr8;chr8;chr8;chr8;chr8;chr8;chr8;chr8;chr8;chr8;chr8;chr8;chr8;chr8;chr8;chr8;chr8;chr8;chr8;chr8;chr8;chr8;chr8;chr8;chr8	111157548;111159799;111160621;111161426;111162367;111162638;111163771;111165557;111168661;111169488;111171230;111172415;111173202;111174234;111177645;111178833;111180935;111182531;111187714;111188667;111191190;111192524;111197593;111200136;111201526;111258771	111158061;111159905;111160741;111161533;111162468;111162780;111163894;111165694;111168753;111169605;111171318;111172528;111173264;111174320;111177782;111178986;111181036;111182652;111187928;111188850;111191261;111192727;111197808;111200222;111201558;111259202	-;-;-;-;-;-;-;-;-;-;-;-;-;-;-;-;-;-;-;-;-;-;-;-;-;-	3880	20340
Kansl3	4581	4628	4833	4108	4738	4654	4880	4747	5043	5135	4904	4932	0.1	0.382892	chr1;chr1;chr1;chr1;chr1;chr1;chr1;chr1;chr1;chr1;chr1;chr1;chr1;chr1;chr1;chr1;chr1;chr1;chr1;chr1;chr1	36335730;36343251;36343673;36344070;36344916;36345385;36345838;36348525;36348818;36349402;36351633;36351926;36353594;36353772;36354098;36354649;36358040;36358370;36365482;36367769;36369105	36337651;36343384;36343895;36344179;36345046;36345466;36346029;36348681;36349018;36349465;36351790;36352000;36353665;36353873;36354214;36354780;36358225;36358460;36365652;36368034;36369181	-;-;-;-;-;-;-;-;-;-;-;-;-;-;-;-;-;-;-;-;-	4663	226976
NA	75	73	102	81	55	68	81	38	56	59	38	51	-0.37	0.382892	chr9;chr9;chr9;chr9	124339058;124341071;124342432;124346612	124339149;124341241;124342605;124347165	+;+;+;+	991	100861606
Sema3e	55	91	106	93	126	102	131	110	212	88	102	264	0.41	0.382892	chr5;chr5;chr5;chr5;chr5;chr5;chr5;chr5;chr5;chr5;chr5;chr5;chr5;chr5;chr5;chr5;chr5	14025276;14143874;14162188;14164059;14210291;14224287;14225553;14226416;14226635;14230107;14231995;14233625;14236042;14236267;14240570;14240963;14252338	14026024;14144034;14162247;14164178;14210384;14224406;14225695;14226530;14226704;14230251;14232217;14233716;14236083;14236433;14240637;14241102;14256689	+;+;+;+;+;+;+;+;+;+;+;+;+;+;+;+;+	6861	20349
Eno2	74	113	133	103	169	120	88	257	272	156	122	217	0.4	0.383701	chr6;chr6;chr6;chr6;chr6;chr6;chr6;chr6;chr6;chr6;chr6;chr6	124760055;124761648;124762653;124763005;124763727;124766105;124766531;124767033;124767540;124767701;124768238;124769437	124761362;124761706;124762761;124763206;124763924;124766327;124766664;124767102;124767598;124767796;124768337;124769509	-;-;-;-;-;-;-;-;-;-;-;-	2631	13807
Rhbdl2	8	27	21	48	12	58	3	12	9	11	27	12	-0.39	0.383701	chr4;chr4;chr4;chr4;chr4;chr4;chr4;chr4	123787875;123809914;123814243;123817864;123822757;123824861;123826838;123829534	123787971;123810176;123814391;123817976;123822857;123824921;123826899;123829904	+;+;+;+;+;+;+;+	1217	230726
Wnt9a	220	264	364	219	191	227	207	206	217	153	199	164	-0.31	0.383701	chr11;chr11;chr11;chr11	59306930;59327564;59328502;59330893	59307067;59327820;59328764;59333552	+;+;+;+	3318	216795
Prop1	4	16	7	13	6	7	1	2	3	6	8	3	-0.39	0.384039	chr11;chr11;chr11	50950806;50952026;50953296	50951244;50952249;50953632	-;-;-	1000	19127
Rtkn2	80	101	100	113	103	96	69	75	43	83	103	73	-0.33	0.384039	chr10;chr10;chr10;chr10;chr10;chr10;chr10;chr10;chr10;chr10;chr10;chr10;chr10	67979598;67987307;67997565;68001924;68003204;68005500;68013906;68017808;68025513;68026518;68035789;68040031;68041379	67979812;67987503;67997623;68001977;68003321;68005689;68013915;68017900;68025619;68026649;68035951;68040138;68043864	+;+;+;+;+;+;+;+;+;+;+;+;+	3932	170799
Plac1	47	75	41	88	55	61	25	29	20	82	31	24	-0.42	0.3845	chrX;chrX;chrX	53070002;53098419;53114295	53070888;53098490;53114405	-;-;-	1070	56096
Plcg1	4256	4445	4448	4008	4216	4647	4026	3812	3638	4308	4123	3911	-0.12	0.3845	chr2;chr2;chr2;chr2;chr2;chr2;chr2;chr2;chr2;chr2;chr2;chr2;chr2;chr2;chr2;chr2;chr2;chr2;chr2;chr2;chr2;chr2;chr2;chr2;chr2;chr2;chr2;chr2;chr2;chr2;chr2;chr2;chr2;chr2	160731310;160731718;160747775;160748034;160748282;160750963;160751143;160751436;160751633;160751784;160752088;160752295;160752454;160753185;160753442;160753643;160753824;160754285;160754563;160754761;160755741;160756541;160756870;160757214;160757972;160759454;160759682;160759983;160761080;160761305;160761560;160761739;160774528;160775350	160731344;160732033;160747927;160748127;160748329;160751047;160751226;160751470;160751705;160751885;160752206;160752380;160752574;160753353;160753564;160753744;160754011;160754485;160754682;160754941;160755818;160756644;160756966;160757283;160758129;160759550;160759906;160760131;160761194;160761466;160761648;160761923;160774587;160775760	+;+;+;+;+;+;+;+;+;+;+;+;+;+;+;+;+;+;+;+;+;+;+;+;+;+;+;+;+;+;+;+;+;+	4435	18803
Lockd	99	459	210	277	160	223	134	475	682	451	413	407	0.42	0.385646	chr6;chr6	134929092;134951306	134929285;134951718	+;+	607	381822
Pif1	211	274	241	380	234	302	219	178	112	242	235	214	-0.35	0.387424	chr9;chr9;chr9;chr9;chr9;chr9;chr9;chr9;chr9;chr9;chr9;chr9	65587205;65589005;65589215;65589451;65589713;65589948;65591720;65592124;65593262;65593457;65594387;65594781	65588394;65589137;65589340;65589604;65589827;65590054;65591859;65592230;65593349;65593602;65594578;65595962	+;+;+;+;+;+;+;+;+;+;+;+	3680	208084
Ttc39c	705	733	763	759	832	948	684	938	1043	1123	1160	888	0.27	0.389477	chr18;chr18;chr18;chr18;chr18;chr18;chr18;chr18;chr18;chr18;chr18;chr18;chr18;chr18	12643533;12684837;12686952;12689773;12695236;12697891;12719950;12724939;12728620;12729994;12732958;12734887;12735980;12736674	12644043;12684885;12687080;12689887;12695590;12698059;12720043;12725046;12728729;12730117;12733055;12734991;12736018;12737052	+;+;+;+;+;+;+;+;+;+;+;+;+;+	2385	72747
Sepn1	3951	3573	3687	3498	4553	3482	4342	4992	5165	4127	3442	5276	0.24	0.393896	chr4;chr4;chr4;chr4;chr4;chr4;chr4;chr4;chr4;chr4;chr4;chr4	134537892;134540634;134540823;134542337;134542713;134543050;134544585;134545189;134545481;134547951;134551417;134551937	134539789;134540735;134540935;134542442;134542901;134543131;134544722;134545313;134545690;134548084;134551534;134552166	-;-;-;-;-;-;-;-;-;-;-;-	3445	74777
Prkcz	105	173	168	151	116	158	138	108	119	113	104	108	-0.29	0.395395	chr4;chr4;chr4;chr4;chr4;chr4;chr4;chr4;chr4;chr4;chr4;chr4;chr4;chr4;chr4;chr4;chr4;chr4;chr4	155260120;155262702;155267695;155268184;155269033;155271199;155271469;155272941;155286780;155289631;155290503;155293158;155294267;155300930;155345450;155354654;155356427;155357481;155361152	155262531;155262817;155267784;155268263;155269152;155271286;155271604;155273027;155286877;155289819;155290555;155293239;155294398;155301015;155345772;155354704;155356516;155357602;155361391	-;-;-;-;-;-;-;-;-;-;-;-;-;-;-;-;-;-;-	4595	18762
Acsm3	25	63	57	79	31	77	92	67	91	94	103	65	0.4	0.395427	chr7;chr7;chr7;chr7;chr7;chr7;chr7;chr7;chr7;chr7;chr7;chr7;chr7;chr7;chr7;chr7	119760923;119766373;119766891;119767873;119768764;119773688;119774513;119775091;119775483;119777053;119778379;119779603;119780750;119780968;119783850;119784274	119761079;119766574;119767038;119768146;119768974;119773895;119774656;119775247;119775562;119777176;119778459;119779704;119780877;119781067;119783969;119784896	+;+;+;+;+;+;+;+;+;+;+;+;+;+;+;+	2859	20216
Slc35b4	2062	1947	1901	1947	2228	2088	2031	2449	2171	2286	2145	2371	0.14	0.395841	chr6;chr6;chr6;chr6;chr6;chr6;chr6;chr6;chr6;chr6	34155879;34159433;34160473;34161676;34163329;34163589;34166374;34167625;34170461;34176778	34158626;34159508;34160548;34161785;34163389;34163670;34166423;34167727;34170574;34177054	-;-;-;-;-;-;-;-;-;-	3697	58246
Pcdhgc5	20	73	33	54	89	115	24	231	177	106	92	193	0.4	0.395913	chr18;chr18;chr18;chr18	37819546;37825021;37833265;37839903	37822134;37825079;37833353;37841873	+;+;+;+	4708	93708
Wdr60	725	707	802	695	885	749	815	878	938	839	782	902	0.17	0.395913	chr12;chr12;chr12;chr12;chr12;chr12;chr12;chr12;chr12;chr12;chr12;chr12;chr12;chr12;chr12;chr12;chr12;chr12;chr12;chr12;chr12;chr12	116207050;116211725;116213374;116213682;116216481;116218104;116218617;116218781;116224887;116225965;116229581;116231689;116232595;116233317;116241679;116246005;116246700;116247995;116254405;116255831;116257421;116262851	116207783;116211948;116213505;116213781;116216541;116218155;116218678;116218894;116225049;116226137;116229710;116231777;116232706;116233446;116241781;116246221;116246777;116248303;116254496;116256251;116257474;116263025	-;-;-;-;-;-;-;-;-;-;-;-;-;-;-;-;-;-;-;-;-;-	3725	217935
Grin2d	58	62	56	48	89	68	90	101	68	77	74	89	0.32	0.396697	chr7;chr7;chr7;chr7;chr7;chr7;chr7;chr7;chr7;chr7;chr7;chr7	45832483;45834249;45834639;45853203;45854228;45854574;45856740;45857478;45857873;45858450;45861944;45866112	45834087;45834481;45834826;45853363;45854457;45854699;45856893;45857646;45858084;45858564;45862563;45866681	-;-;-;-;-;-;-;-;-;-;-;-	4383	14814
4930458D05Rik	20	58	48	38	27	48	63	81	63	51	53	47	0.39	0.397607	chr5;chr5	100840754;100845122	100841805;100847167	-;-	3098	75802
Gm8203	41	37	31	39	53	42	21	27	27	41	28	30	-0.36	0.39829	chr6	116173634	116174514	+	881	666634
Hist1h4c	14	20	11	6	4	4	5	2	6	3	1	7	-0.38	0.39829	chr13	23698138	23698449	-	312	319155
Capn9	47	16	11	13	16	23	22	8	7	7	10	8	-0.4	0.398706	chr8;chr8;chr8;chr8;chr8;chr8;chr8;chr8;chr8;chr8;chr8;chr8;chr8;chr8;chr8;chr8;chr8;chr8;chr8;chr8	124576111;124589033;124591680;124594629;124597499;124598710;124600402;124603886;124604190;124605406;124605696;124607955;124609093;124611503;124613417;124613821;124614548;124616153;124617433;124618482	124576357;124589102;124591798;124594762;124597667;124598793;124600487;124603963;124604350;124605563;124605904;124607991;124609173;124611560;124613481;124613889;124614626;124616269;124617491;124618731	+;+;+;+;+;+;+;+;+;+;+;+;+;+;+;+;+;+;+;+	2330	73647
Dlg5	4256	4750	4819	4632	4483	4666	4779	4797	4845	5104	4969	5700	0.13	0.398706	chr14;chr14;chr14;chr14;chr14;chr14;chr14;chr14;chr14;chr14;chr14;chr14;chr14;chr14;chr14;chr14;chr14;chr14;chr14;chr14;chr14;chr14;chr14;chr14;chr14;chr14;chr14;chr14;chr14;chr14;chr14;chr14	24133953;24136569;24137130;24138237;24138608;24144302;24146152;24147073;24148208;24149363;24150139;24150512;24154231;24154600;24155141;24156472;24156946;24157735;24160245;24164031;24164398;24165245;24166161;24170430;24172020;24176396;24177728;24190318;24191148;24192792;24202298;24245147	24135673;24136678;24137239;24138364;24138751;24144495;24146322;24147221;24148391;24149512;24150272;24150674;24154381;24154689;24155253;24156616;24157069;24158754;24160337;24164134;24164573;24165372;24166293;24170555;24172204;24176708;24177987;24190501;24191291;24192954;24202366;24245920	-;-;-;-;-;-;-;-;-;-;-;-;-;-;-;-;-;-;-;-;-;-;-;-;-;-;-;-;-;-;-;-	7853	71228
Rab15	97	104	88	76	122	110	99	158	173	122	86	195	0.36	0.398706	chr12;chr12;chr12;chr12;chr12;chr12;chr12	76797963;76800566;76801892;76803068;76803568;76804443;76822194	76800401;76800631;76801981;76803145;76803628;76804503;76822524	-;-;-;-;-;-;-	3126	104886
Ccne1	195	232	217	271	236	192	160	167	113	200	210	202	-0.3	0.398829	chr7;chr7;chr7;chr7;chr7;chr7;chr7;chr7;chr7;chr7;chr7;chr7	38097984;38098992;38099247;38099468;38099789;38100555;38102786;38103046;38106279;38106596;38106787;38107322	38098637;38099149;38099358;38099602;38099884;38100701;38102921;38103194;38106347;38106683;38106829;38107490	-;-;-;-;-;-;-;-;-;-;-;-	1956	12447
Dcst2	2	2	4	3	4	2	8	8	11	5	2	6	0.39	0.399407	chr3;chr3;chr3;chr3;chr3;chr3;chr3;chr3;chr3;chr3;chr3;chr3;chr3;chr3	89365400;89365742;89366220;89366649;89367158;89367721;89368091;89368705;89370428;89370700;89371533;89372648;89373223;89373425	89365631;89365912;89366321;89366846;89367223;89367934;89368248;89368869;89370595;89370800;89371663;89372775;89373316;89373620	+;+;+;+;+;+;+;+;+;+;+;+;+;+	2124	329702
Golga7	3222	2599	2804	3173	2823	3063	2516	2731	2698	2406	2876	2611	-0.15	0.399407	chr8;chr8;chr8;chr8;chr8	23241326;23244731;23245863;23250249;23256674	23242631;23244793;23245964;23250401;23257080	-;-;-;-;-	2031	57437
Krt79	55	65	96	63	109	78	67	167	148	79	85	179	0.4	0.399407	chr15;chr15;chr15;chr15;chr15;chr15;chr15;chr15;chr15	101929332;101930168;101930678;101931425;101931752;101936105;101936301;101937826;101939747	101929928;101930202;101930898;101931550;101931916;101936200;101936361;101938043;101940324	-;-;-;-;-;-;-;-;-	2097	223917
Myo9b	3113	3637	3794	3612	3765	4095	3657	4133	4309	4544	3851	4490	0.17	0.399407	chr8;chr8;chr8;chr8;chr8;chr8;chr8;chr8;chr8;chr8;chr8;chr8;chr8;chr8;chr8;chr8;chr8;chr8;chr8;chr8;chr8;chr8;chr8;chr8;chr8;chr8;chr8;chr8;chr8;chr8;chr8;chr8;chr8;chr8;chr8;chr8;chr8;chr8;chr8;chr8	71272714;71290242;71315125;71321782;71322934;71323265;71323864;71325853;71327880;71328546;71330708;71333254;71333627;71334316;71338907;71340760;71342762;71343613;71344090;71346030;71347614;71348331;71350135;71350927;71351887;71352170;71353742;71353962;71354514;71354716;71355238;71355695;71355966;71356285;71356521;71358113;71358616;71358963;71359325;71359558	71272829;71291136;71315219;71321844;71323033;71323365;71323993;71325942;71327996;71328680;71330829;71333395;71333831;71334394;71339020;71340799;71342884;71343693;71344200;71346152;71347930;71349194;71350195;71351048;71352014;71352345;71353840;71354135;71354555;71354827;71355311;71355887;71356094;71356390;71356652;71358236;71358663;71359093;71359452;71360712	+;+;+;+;+;+;+;+;+;+;+;+;+;+;+;+;+;+;+;+;+;+;+;+;+;+;+;+;+;+;+;+;+;+;+;+;+;+;+;+	7297	17925
Rassf9	46	85	74	80	70	70	68	108	79	121	111	85	0.34	0.399407	chr10;chr10	102512222;102544806	102512584;102546560	+;+	2118	237504
Scg5	118	82	96	61	79	44	195	82	112	100	101	133	0.39	0.399407	chr2;chr2;chr2;chr2;chr2;chr2	113776313;113780634;113788736;113791880;113827339;113828999	113776896;113780687;113788848;113792029;113827571;113829091	-;-;-;-;-;-	1227	20394
Zfp174	348	504	345	727	324	527	272	346	271	339	461	288	-0.36	0.399407	chr16;chr16;chr16	3847223;3849351;3854211	3848274;3849570;3858880	+;+;+	5942	385674
Zfp804a	2	5	12	2	18	5	7	17	33	8	14	32	0.37	0.399407	chr2;chr2;chr2;chr2	82053658;82235798;82253461;82256215	82053901;82235941;82253591;82259879	+;+;+;+	4184	241514
Pde7b	1721	1209	1928	1216	1156	1217	2045	1695	1831	1463	1610	2106	0.3	0.400439	chr10;chr10;chr10;chr10;chr10;chr10;chr10;chr10;chr10;chr10;chr10;chr10;chr10	20398004;20407128;20410343;20412996;20418732;20434465;20436196;20438725;20440765;20443218;20479675;20619130;20724676	20400632;20407208;20410439;20413140;20418823;20434596;20436296;20438820;20440828;20443369;20479758;20619190;20725068	-;-;-;-;-;-;-;-;-;-;-;-;-	4127	29863
Atp1b1	2050	2364	2331	2414	2133	2302	2310	3470	3559	2284	2314	2744	0.26	0.400963	chr1;chr1;chr1;chr1;chr1;chr1	164437267;164439299;164441457;164443195;164453489;164457761	164438539;164439382;164441641;164443350;164453617;164458355	-;-;-;-;-;-	2422	11931
Gm10687	59	58	36	45	52	40	36	38	40	30	44	23	-0.35	0.401009	chr9;chr9	44123768;44134361	44125293;44134485	-;-	1651	100038560
Kcnq1ot1	109	165	157	137	94	103	159	152	155	233	191	133	0.33	0.401009	chr7	143213111	143296547	-	83437	63830
Ptgdr2	18	13	22	17	11	5	71	25	14	35	15	17	0.4	0.401009	chr19;chr19;chr19	10937160;10938966;10940061	10937261;10939056;10942511	+;+;+	2644	14764
Tns4	122	169	326	132	284	196	108	107	156	129	124	194	-0.39	0.401009	chr11;chr11;chr11;chr11;chr11;chr11;chr11;chr11;chr11;chr11;chr11;chr11;chr11	99065678;99070402;99070653;99071317;99072209;99073672;99073896;99075115;99075533;99078406;99080080;99085667;99089239	99068322;99070428;99070721;99071485;99072280;99073749;99073988;99075240;99075619;99078830;99080455;99086186;99089306	-;-;-;-;-;-;-;-;-;-;-;-;-	4755	217169
Zfp521	896	838	929	615	745	659	1111	1268	1014	733	941	852	0.29	0.401009	chr18;chr18;chr18;chr18;chr18;chr18;chr18;chr18	13687013;13715141;13717616;13817238;13843782;13938962;13971364;13972501	13689024;13715256;13717747;13817322;13847134;13939141;13971404;13972733	-;-;-;-;-;-;-;-	6152	225207
Cldn1	355	588	618	421	276	580	211	349	185	399	419	354	-0.38	0.401991	chr16;chr16;chr16;chr16	26356645;26360843;26363070;26371404	26359200;26360927;26363234;26371839	-;-;-;-	3242	12737
Etfdh	6842	5222	4377	4998	4200	4971	4652	3873	3756	3704	5006	4043	-0.26	0.401991	chr3;chr3;chr3;chr3;chr3;chr3;chr3;chr3;chr3;chr3;chr3;chr3;chr3	79603788;79604905;79605630;79609799;79611912;79613622;79615000;79615924;79618307;79618839;79622738;79623541;79628518	79604165;79605126;79605812;79609967;79612055;79613762;79615146;79616001;79618425;79618920;79622967;79623678;79628767	-;-;-;-;-;-;-;-;-;-;-;-;-	2281	66841
Arnt2	1630	2437	4016	2108	4066	4247	3937	6186	6395	3366	2974	5448	0.39	0.402276	chr7;chr7;chr7;chr7;chr7;chr7;chr7;chr7;chr7;chr7;chr7;chr7;chr7;chr7;chr7;chr7;chr7;chr7	84246278;84251366;84262393;84263179;84265575;84267905;84268839;84275335;84282097;84283993;84285774;84304797;84305194;84310873;84343742;84347342;84354520;84361554	84250154;84251502;84262543;84263317;84265674;84268028;84268911;84275486;84282171;84284127;84285850;84304882;84305259;84310975;84343955;84347555;84354567;84361673	-;-;-;-;-;-;-;-;-;-;-;-;-;-;-;-;-;-	5891	11864
Cntd1	33	50	60	49	68	40	35	37	40	35	41	32	-0.35	0.402281	chr11;chr11;chr11;chr11;chr11;chr11;chr11	101279203;101283392;101283721;101284760;101285665;101286854;101287405	101279480;101283467;101283892;101284922;101285809;101286950;101288701	+;+;+;+;+;+;+	2228	68107
Lacc1	332	573	419	576	519	595	420	849	854	619	669	652	0.34	0.403415	chr14;chr14;chr14;chr14;chr14;chr14;chr14;chr14	77024201;77029528;77030737;77033186;77034005;77034793;77035812;77036497	77024974;77029688;77030962;77033351;77034183;77035405;77035990;77036617	-;-;-;-;-;-;-;-	2419	210808
Camsap3	626	788	896	787	956	736	963	946	1074	872	790	1156	0.25	0.40383	chr8;chr8;chr8;chr8;chr8;chr8;chr8;chr8;chr8;chr8;chr8;chr8;chr8;chr8;chr8;chr8;chr8	3587450;3597842;3598686;3598893;3600676;3601966;3602186;3602368;3602554;3603432;3603606;3606267;3606504;3607791;3608189;3608394;3608598	3587959;3598095;3598808;3598988;3600814;3602105;3602279;3602425;3602627;3603501;3605076;3606406;3606820;3607890;3608301;3608512;3609075	+;+;+;+;+;+;+;+;+;+;+;+;+;+;+;+;+	4296	69697
Dnd1	157	105	272	179	166	174	124	98	121	145	155	124	-0.35	0.40383	chr18;chr18;chr18;chr18	36763671;36765096;36765893;36766143	36764487;36765557;36766010;36766214	-;-;-;-	1469	213236
Eme2	398	521	389	552	370	552	405	346	371	332	450	354	-0.27	0.40383	chr17;chr17;chr17;chr17;chr17;chr17;chr17;chr17	24892152;24892755;24893039;24893305;24893551;24894131;24894571;24894821	24892683;24892944;24893154;24893398;24893642;24894223;24894707;24895087	-;-;-;-;-;-;-;-	1521	193838
Gbp7	1308	1028	992	952	1370	1042	2141	1463	1390	991	1368	1356	0.31	0.40383	chr3;chr3;chr3;chr3;chr3;chr3;chr3;chr3;chr3;chr3;chr3	142530338;142534499;142536297;142538012;142538722;142541356;142542849;142543922;142545450;142545862;142546320	142530439;142534712;142536424;142538121;142538918;142541601;142543129;142544134;142545552;142546055;142550083	+;+;+;+;+;+;+;+;+;+;+	5552	229900
Fcho1	250	338	263	270	262	279	248	242	200	242	264	227	-0.21	0.404037	chr8;chr8;chr8;chr8;chr8;chr8;chr8;chr8;chr8;chr8;chr8;chr8;chr8;chr8;chr8;chr8;chr8;chr8;chr8;chr8;chr8;chr8;chr8;chr8;chr8;chr8;chr8	71708387;71708926;71709575;71709994;71710339;71710998;71711205;71711393;71712051;71712470;71712900;71713301;71713415;71713977;71714272;71714700;71714883;71715477;71715685;71716557;71716772;71717142;71717436;71718287;71721252;71721819;71725633	71708831;71709385;71709774;71710126;71710494;71711106;71711292;71711499;71712293;71712564;71712951;71713325;71713593;71714034;71714296;71714772;71714927;71715573;71715783;71716661;71716924;71717283;71717510;71718378;71721304;71721859;71725681	-;-;-;-;-;-;-;-;-;-;-;-;-;-;-;-;-;-;-;-;-;-;-;-;-;-;-	3399	74015
Tyro3	1880	1854	2290	1745	2326	2262	1834	2634	3135	2507	2197	3070	0.27	0.404037	chr2;chr2;chr2;chr2;chr2;chr2;chr2;chr2;chr2;chr2;chr2;chr2;chr2;chr2;chr2;chr2;chr2;chr2;chr2	119799514;119801548;119802279;119803240;119804768;119805615;119807835;119808733;119809403;119809905;119810117;119810478;119810861;119811598;119812060;119812545;119812803;119813163;119816644	119799883;119801731;119802379;119803410;119804854;119805730;119808012;119808878;119809547;119810034;119810217;119810573;119810941;119811690;119812181;119812654;119812962;119813299;119818104	+;+;+;+;+;+;+;+;+;+;+;+;+;+;+;+;+;+;+	3989	22174
Cyp26a1	5	5	3	11	17	5	0	2	2	0	4	6	-0.33	0.404253	chr19;chr19;chr19;chr19;chr19;chr19;chr19	37697808;37698291;37698781;37699151;37699896;37700618;37701010	37698098;37698515;37699071;37699309;37700030;37700770;37701536	+;+;+;+;+;+;+	1781	13082
Ptprm	1764	1657	1765	1487	1889	1787	1719	2561	2172	1757	1917	2085	0.22	0.404253	chr17;chr17;chr17;chr17;chr17;chr17;chr17;chr17;chr17;chr17;chr17;chr17;chr17;chr17;chr17;chr17;chr17;chr17;chr17;chr17;chr17;chr17;chr17;chr17;chr17;chr17;chr17;chr17;chr17;chr17;chr17	66666848;66678001;66683371;66685614;66688251;66689344;66690425;66693463;66693772;66698366;66725740;66744720;66747101;66762129;66809466;66814467;66817826;66890924;66919024;66920023;66940483;66944128;66953068;66956810;67042095;67045984;67063042;67075589;67095424;67191249;67353957	66667681;66678136;66683534;66685739;66688382;66689517;66690574;66693598;66693926;66698482;66725837;66744756;66747177;66762216;66809653;66814541;66817977;66891056;66919060;66920296;66940585;66944329;66953177;66957118;67042388;67046158;67063157;67075667;67095695;67191371;67354459	-;-;-;-;-;-;-;-;-;-;-;-;-;-;-;-;-;-;-;-;-;-;-;-;-;-;-;-;-;-;-	5569	19274
Atp8a1	1746	1735	1783	2038	1223	1984	1451	1282	1314	1550	1700	1358	-0.25	0.404525	chr5;chr5;chr5;chr5;chr5;chr5;chr5;chr5;chr5;chr5;chr5;chr5;chr5;chr5;chr5;chr5;chr5;chr5;chr5;chr5;chr5;chr5;chr5;chr5;chr5;chr5;chr5;chr5;chr5;chr5;chr5;chr5;chr5;chr5;chr5;chr5;chr5;chr5	67618140;67624010;67630691;67631487;67647693;67648525;67651588;67655906;67659870;67660094;67667321;67667524;67682758;67702980;67705906;67729792;67732169;67738413;67745580;67747278;67749051;67751013;67756650;67761114;67762516;67764864;67767020;67769052;67774723;67776129;67778960;67780988;67786626;67805657;67812088;67813092;67814609;67847162	67622696;67624101;67630783;67631575;67647800;67648581;67651649;67655984;67659992;67660168;67667431;67667707;67682930;67703044;67706044;67729931;67732253;67738482;67745629;67747360;67749156;67751085;67756694;67761202;67762593;67764991;67767185;67769163;67774850;67776198;67779033;67781061;67786666;67805702;67812186;67813191;67814723;67847431	-;-;-;-;-;-;-;-;-;-;-;-;-;-;-;-;-;-;-;-;-;-;-;-;-;-;-;-;-;-;-;-;-;-;-;-;-;-	8249	11980
Slmo2	2051	2277	1765	2460	1772	2058	1436	1418	1437	1629	2324	1719	-0.27	0.404525	chr2;chr2;chr2;chr2;chr2;chr2	174465091;174466726;174466940;174468298;174469337;174472832	174465936;174466828;174467010;174468387;174469505;174472941	-;-;-;-;-;-	1389	66390
Tmem60	403	665	516	638	338	533	311	418	404	372	502	341	-0.32	0.404525	chr5;chr5	20882453;20886189	20882655;20886870	+;+	885	212090
Cadps	4	23	8	5	1	12	0	50	154	9	6	53	0.28	0.404633	chr14;chr14;chr14;chr14;chr14;chr14;chr14;chr14;chr14;chr14;chr14;chr14;chr14;chr14;chr14;chr14;chr14;chr14;chr14;chr14;chr14;chr14;chr14;chr14;chr14;chr14;chr14;chr14;chr14;chr14;chr14;chr14	12372563;12376605;12411554;12418005;12439871;12440841;12449722;12454164;12457683;12465859;12467023;12468346;12473409;12485641;12486525;12488981;12489477;12491762;12505784;12509096;12517804;12522203;12528473;12536321;12546284;12550802;12597370;12603622;12616066;12705512;12715282;12822304	12373793;12376709;12411661;12418037;12439954;12440915;12449869;12454319;12457829;12466000;12467179;12468366;12473515;12485658;12486593;12489104;12489540;12491863;12505971;12509232;12517815;12522415;12528581;12536387;12546423;12550913;12597491;12603855;12616146;12705844;12715395;12823079	-;-;-;-;-;-;-;-;-;-;-;-;-;-;-;-;-;-;-;-;-;-;-;-;-;-;-;-;-;-;-;-	5529	27062
2021-03-03	113	82	95	76	100	101	128	99	109	108	138	118	0.27	0.405812	chr18;chr18;chr18;chr18;chr18	56761716;56783019;56807664;56811832;56925307	56762568;56783228;56807868;56812075;56925548	-;-;-;-;-	1754	320253
1110020C17Rik	3	8	2	1	2	3	7	4	9	16	5	6	0.38	0.405812	chr14	65916510	65917682	-	1173	68584
Cyb5a	12014	15657	13103	17676	10462	13291	9747	7350	5902	11291	15964	8139	-0.36	0.405812	chr18;chr18;chr18;chr18;chr18	84851414;84871505;84873140;84877827;84879503	84851607;84871633;84873169;84877861;84879863	+;+;+;+;+	749	109672
Emp2	945	918	1064	1059	1156	1001	1144	1564	1323	988	1070	1252	0.23	0.405812	chr16;chr16;chr16;chr16;chr16	10281749;10285455;10288055;10292262;10313812	10284615;10285601;10288160;10292424;10313968	-;-;-;-;-	3440	13731
Fam122b	984	779	810	913	737	614	696	579	445	831	636	619	-0.29	0.405812	chrX;chrX;chrX;chrX;chrX;chrX;chrX;chrX;chrX	53243415;53254036;53258957;53259841;53260195;53260546;53260690;53266041;53268876	53246290;53254132;53259021;53259926;53260296;53260600;53260733;53266119;53269805	-;-;-;-;-;-;-;-;-	4334	78755
Gulo	314	250	449	337	439	298	342	182	171	145	241	352	-0.38	0.405812	chr14;chr14;chr14;chr14;chr14;chr14;chr14;chr14;chr14;chr14;chr14;chr14	65986787;65988182;65990379;65991030;65996824;65997560;65999834;66002591;66004082;66005837;66008039;66009045	65987694;65988272;65990543;65991179;65996900;65997667;66000019;66002681;66004176;66005962;66008140;66009210	-;-;-;-;-;-;-;-;-;-;-;-	2265	268756
Hist1h4i	77	173	369	167	84	163	70	59	79	125	171	64	-0.41	0.405812	chr13	22040816	22041352	-	537	319158
Magix	27	16	26	18	24	20	16	11	18	10	18	12	-0.39	0.405812	chrX;chrX;chrX;chrX;chrX;chrX;chrX	7673166;7675841;7676100;7677120;7679900;7680950;7681146	7675191;7676009;7676336;7677202;7680046;7681089;7681251	-;-;-;-;-;-;-	2908	54634
Mov10	2505	2281	2583	2562	2752	2534	3314	2412	2798	3059	2646	3150	0.18	0.405812	chr3;chr3;chr3;chr3;chr3;chr3;chr3;chr3;chr3;chr3;chr3;chr3;chr3;chr3;chr3;chr3;chr3;chr3;chr3;chr3;chr3	104794832;104795325;104795694;104795860;104796767;104796970;104797275;104799392;104799698;104799946;104800275;104800687;104800957;104801398;104802426;104802793;104804131;104804478;104804904;104817936;104818357	104795240;104795446;104795782;104795985;104796841;104797161;104797392;104799608;104799795;104800049;104800433;104800834;104801133;104801552;104802594;104802927;104804392;104804713;104805107;104818305;104818563	-;-;-;-;-;-;-;-;-;-;-;-;-;-;-;-;-;-;-;-;-	3772	17454
Rcbtb2	2518	2480	2488	2432	2309	2546	2301	2249	2202	2429	2380	2298	-0.09	0.405812	chr14;chr14;chr14;chr14;chr14;chr14;chr14;chr14;chr14;chr14;chr14;chr14;chr14;chr14;chr14;chr14;chr14	73142510;73142785;73151533;73154315;73154831;73158388;73161940;73162327;73164684;73166480;73166765;73167990;73173723;73174390;73176995;73178433;73182459	73142593;73143188;73151615;73154408;73154894;73158445;73162095;73162477;73164850;73166638;73166872;73168132;73173913;73174516;73177134;73178563;73184055	+;+;+;+;+;+;+;+;+;+;+;+;+;+;+;+;+	3857	105670
Rmnd1	665	786	932	819	654	780	655	625	714	642	730	618	-0.2	0.405812	chr10;chr10;chr10;chr10;chr10;chr10;chr10;chr10;chr10;chr10;chr10;chr10;chr10	4403169;4403874;4407805;4410713;4411667;4413309;4414543;4417153;4418556;4422082;4427171;4429077;4432266	4403501;4403990;4407925;4410789;4411731;4413415;4414643;4417192;4418631;4422190;4427691;4429171;4432352	-;-;-;-;-;-;-;-;-;-;-;-;-	1849	66084
Ssc5d	392	380	297	312	423	381	336	971	770	351	270	745	0.4	0.405812	chr7;chr7;chr7;chr7;chr7;chr7;chr7;chr7;chr7;chr7;chr7;chr7;chr7;chr7	4925844;4926490;4926974;4927552;4927896;4928385;4929237;4930002;4933135;4936263;4936908;4937465;4942714;4943551	4925979;4926516;4927282;4927665;4928009;4928693;4929554;4930163;4933452;4936826;4937222;4937632;4942872;4944797	+;+;+;+;+;+;+;+;+;+;+;+;+;+	4260	269855
Stc1	445	1422	2814	2236	6051	2323	800	790	1248	1532	337	1704	-0.38	0.405812	chr14;chr14;chr14;chr14	69029289;69031503;69032234;69038233	69029507;69031645;69032445;69041401	+;+;+;+	3743	20855
Unc79	62	94	118	98	47	146	61	48	48	81	84	47	-0.39	0.405812	chr12;chr12;chr12;chr12;chr12;chr12;chr12;chr12;chr12;chr12;chr12;chr12;chr12;chr12;chr12;chr12;chr12;chr12;chr12;chr12;chr12;chr12;chr12;chr12;chr12;chr12;chr12;chr12;chr12;chr12;chr12;chr12;chr12;chr12;chr12;chr12;chr12;chr12;chr12;chr12;chr12;chr12;chr12;chr12;chr12;chr12;chr12;chr12;chr12	102948859;102991350;102998438;103001806;103011200;103021007;103021747;103042115;103046956;103047658;103049895;103059319;103061345;103063105;103070018;103070742;103072660;103074762;103078841;103083498;103088449;103088623;103092014;103092630;103094192;103094958;103104609;103108116;103108616;103112022;103122336;103128229;103131556;103134405;103135670;103141772;103141979;103142587;103146302;103148971…	102949575;102991470;102998742;103001976;103011292;103021062;103021876;103042179;103047044;103047698;103049923;103059548;103061516;103063335;103070208;103070865;103072800;103074983;103079068;103083639;103088528;103088771;103092171;103092811;103094393;103095137;103104895;103108298;103108778;103113242;103122443;103128312;103131658;103134545;103135708;103141884;103142064;103142760;103146370;103149081…	+;+;+;+;+;+;+;+;+;+;+;+;+;+;+;+;+;+;+;+;+;+;+;+;+;+;+;+;+;+;+;+;+;+;+;+;+;+;+;+;+;+;+;+;+;+;+;+;+	8870	217843
Meis1	1102	815	869	763	1035	719	1017	1239	1283	1000	904	1054	0.26	0.406454	chr11;chr11;chr11;chr11;chr11;chr11;chr11;chr11;chr11;chr11;chr11;chr11;chr11	18880428;18883988;18884387;18885593;18905689;18941659;18988268;19011242;19012810;19013632;19014250;19016133;19018221	18881922;18884082;18884476;18885651;18905765;18941804;18988379;19011388;19012860;19013682;19014391;19016359;19018969	-;-;-;-;-;-;-;-;-;-;-;-;-	3441	17268
Rassf8	844	914	931	895	1097	1029	967	1074	1055	999	1287	1336	0.22	0.406454	chr6;chr6;chr6;chr6	145808383;145815053;145816498;145817067	145808562;145815942;145816642;145817584	+;+;+;+	1733	71323
Galk2	1612	1513	1434	1397	2124	1624	1609	2396	2569	1558	1909	2224	0.29	0.406888	chr2;chr2;chr2;chr2;chr2;chr2;chr2;chr2;chr2;chr2	125859218;125878278;125887864;125893353;125896645;125929561;125931253;125946784;125975260;125983055	125859377;125878366;125887987;125893443;125896791;125929659;125931405;125946994;125975461;125984298	+;+;+;+;+;+;+;+;+;+	2520	69976
[truncated: 26,068 more rows]

## Sheet: All DEG 349
Gene ID	Gene Symbol	shrunkenLog2FC KO/WT	padj WT-KO	Chr	Start	End	Strand	Length	01_Runx1-4m-WT1	02_Runx1-4m-WT2	03_Runx1-4m-WT3	04_Runx1-4m-WT4	05_Runx1-4m-WT5	06_Runx1-4m-WT6	07_Runx1-4m-KO1	08_Runx1-4m-KO2	09_Runx1-4m-KO3	10_Runx1-4m-KO4	11_Runx1-4m-KO5	12_Runx1-4m-KO6
[truncated: 349 more rows]

[truncated: 3 more sheets: GO_Biological_Process_2021_tabl, KEGG_2021_Human_table, DisGeNet]
